# Supplementary material for: Spatial patterns of Anchoveta (Engraulis ringens) eggs and larvae in relation to pCO2 in the Peruvian upwelling system
Source: Proc Biol Sci. 2017 May 24;284(1855):20170509. doi: 10.1098/rspb.2017.0509 (PMC5454269; doi:10.1098/rspb.2017.0509)
Supplement: Supplementary Datasets [file rspb20170509supp2.xls]

## Sheet: Manuscript Infomation
SUPPLEMENTAL MATERIALS
Spatial patterns of Anchoveta (Engraulis ringens) eggs and larvae in relation to pCO2 in the Peruvian upwelling system
Sara G. Shen*a, Andrew R. Thompsonb, Jonathan Correac, Peer Fietzekd, Patricia Ayónc, and David M. Checkley, Jr.a
a Scripps Institution of Oceanography, University of California San Diego, 9500 Gilman Drive, La Jolla, CA 92093-0208, USA; b NOAA Fisheries Service, Southwest Fisheries Science Center, 8901 La Jolla Shores Drive, La Jolla, CA 92037-1508, USA; c Instituto del Mar del Perú, Esquina Gamarra y Gral. Valle s/n, Apartado 22, Callao, Lima, Peru; d GEOMAR Helmholtz Centre for Ocean Research Kiel, and Ko…
*To whom correspondence should be addressed: Sara Shen
E-mail: saragshen@gmail.com

## Sheet: Oceanography
Date and Time (MM/DD/YY HH:MM)	Latitude (°)	Longitude (°)	Temperature (°C)	Salinity	pCO2 (μatm)
2013-08-19 21:58:00	-3.45	-81.62	20.05	34.32	NaN
2013-08-19 21:59:00	-3.45	-81.62	20.06	34.32	NaN
2013-08-19 22:00:00	-3.45	-81.61	20.08	34.31	NaN
2013-08-19 22:01:00	-3.45	-81.61	20.1	34.31	NaN
2013-08-19 22:02:00	-3.45	-81.61	20.1	34.31	NaN
2013-08-19 22:03:00	-3.45	-81.6	20.1	34.31	NaN
2013-08-19 22:04:00	-3.45	-81.6	20.1	34.31	NaN
2013-08-19 22:05:00	-3.45	-81.6	20.11	34.31	511.53
2013-08-19 22:06:00	-3.45	-81.6	20.08	34.3	471.6
2013-08-19 22:07:00	-3.45	-81.59	20.08	34.31	445.02
2013-08-19 22:08:00	-3.45	-81.59	20.1	34.3	430.51
2013-08-19 22:09:00	-3.45	-81.59	20.12	34.31	418.84
2013-08-19 22:10:00	-3.45	-81.58	20.09	34.32	408.27
2013-08-19 22:11:00	-3.45	-81.58	20.13	34.32	403.32
2013-08-19 22:12:00	-3.45	-81.58	20.15	34.32	398.63
2013-08-19 22:13:00	-3.45	-81.58	20.16	34.32	395.06
2013-08-19 22:14:00	-3.45	-81.57	20.16	34.32	392.67
2013-08-19 22:15:00	-3.45	-81.57	20.16	34.32	392.26
2013-08-19 22:16:00	-3.45	-81.57	20.16	34.32	391.81
2013-08-19 22:17:00	-3.45	-81.57	20.18	34.32	391.05
2013-08-19 22:18:00	-3.45	-81.56	20.2	34.32	391.84
2013-08-19 22:19:00	-3.45	-81.56	20.17	34.32	389.82
2013-08-19 22:20:00	-3.45	-81.56	20.16	34.32	390.32
2013-08-19 22:21:00	-3.45	-81.55	20.17	34.32	391.96
2013-08-19 22:22:00	-3.45	-81.55	20.2	34.29	392.67
2013-08-19 22:23:00	-3.45	-81.55	20.22	34.32	393.96
2013-08-19 22:24:00	-3.45	-81.55	20.21	34.31	391.71
2013-08-19 22:25:00	-3.45	-81.54	20.24	34.31	390.7
2013-08-19 22:26:00	-3.45	-81.54	20.23	34.31	391.44
2013-08-19 22:27:00	-3.45	-81.54	20.24	34.31	391.1
2013-08-19 22:28:00	-3.45	-81.53	20.27	34.3	391.21
2013-08-19 22:29:00	-3.45	-81.53	20.26	34.3	390.57
2013-08-19 22:30:00	-3.45	-81.53	20.29	34.31	392.05
2013-08-19 22:31:00	-3.45	-81.53	20.31	34.31	394.83
2013-08-19 22:32:00	-3.45	-81.52	20.32	34.31	396.86
2013-08-19 22:33:00	-3.45	-81.52	20.31	34.31	399.27
2013-08-19 22:34:00	-3.45	-81.52	20.31	34.31	400.79
2013-08-19 22:35:00	-3.45	-81.52	20.3	34.31	402.93
2013-08-19 22:36:00	-3.45	-81.51	20.28	34.32	404
2013-08-19 22:37:00	-3.45	-81.51	20.27	34.32	405.11
2013-08-19 22:38:00	-3.45	-81.51	20.27	34.32	409.61
2013-08-19 22:39:00	-3.45	-81.5	20.26	34.32	412.32
2013-08-19 22:40:00	-3.45	-81.5	20.26	34.32	413.12
2013-08-19 22:41:00	-3.45	-81.5	20.21	34.29	412.7
2013-08-19 22:42:00	-3.45	-81.5	20.2	34.32	410.69
2013-08-19 22:43:00	-3.45	-81.49	20.21	34.32	409.16
2013-08-19 22:44:00	-3.45	-81.49	20.23	34.31	408.49
2013-08-19 22:45:00	-3.45	-81.49	20.24	34.31	408.83
2013-08-19 22:46:00	-3.45	-81.49	20.23	34.32	409.2
2013-08-19 22:47:00	-3.45	-81.48	20.24	34.32	409.76
2013-08-19 22:48:00	-3.45	-81.48	20.26	34.32	408.11
2013-08-19 22:49:00	-3.45	-81.48	20.28	34.32	405.9
2013-08-19 22:50:00	-3.45	-81.48	20.25	34.32	405.45
2013-08-19 22:51:00	-3.45	-81.47	20.28	34.32	407.76
2013-08-19 22:52:00	-3.45	-81.47	20.25	34.32	410.17
2013-08-19 22:53:00	-3.45	-81.47	20.26	34.32	411.56
2013-08-19 22:54:00	-3.45	-81.46	20.27	34.32	413.92
2013-08-19 22:55:00	-3.45	-81.46	20.24	34.32	414.07
2013-08-19 22:56:00	-3.45	-81.46	20.23	34.32	414.47
2013-08-19 22:57:00	-3.45	-81.46	20.23	34.32	415.99
2013-08-19 22:58:00	-3.45	-81.45	20.24	34.32	415.03
2013-08-19 22:59:00	-3.45	-81.45	20.22	34.32	413.92
2013-08-19 23:00:00	-3.45	-81.45	20.24	34.32	415.56
2013-08-19 23:01:00	-3.45	-81.45	20.26	34.33	417.45
2013-08-19 23:02:00	-3.45	-81.44	20.27	34.33	417.32
2013-08-19 23:03:00	-3.45	-81.44	20.27	34.34	418.2
2013-08-19 23:04:00	-3.45	-81.44	20.27	34.34	419.81
2013-08-19 23:05:00	-3.45	-81.43	20.23	34.34	420.07
2013-08-19 23:06:00	-3.45	-81.43	20.24	34.35	419.36
2013-08-19 23:07:00	-3.45	-81.43	20.23	34.35	418.87
2013-08-19 23:08:00	-3.45	-81.43	20.22	34.35	418.4
2013-08-19 23:09:00	-3.45	-81.42	20.21	34.36	419.33
2013-08-19 23:10:00	-3.45	-81.42	20.21	34.36	421.83
2013-08-19 23:11:00	-3.45	-81.42	20.23	34.35	422.21
2013-08-19 23:12:00	-3.45	-81.42	20.25	34.35	422.2
2013-08-19 23:13:00	-3.45	-81.42	20.27	34.35	420.24
2013-08-19 23:14:00	-3.45	-81.42	20.29	34.35	417.61
2013-08-19 23:15:00	-3.45	-81.42	20.29	34.35	417.87
2013-08-19 23:16:00	-3.45	-81.42	20.29	34.35	417.36
2013-08-19 23:17:00	-3.45	-81.42	20.29	34.35	417.87
2013-08-19 23:18:00	-3.45	-81.42	20.3	34.35	419.31
2013-08-19 23:19:00	-3.45	-81.42	20.26	34.35	419.4
2013-08-19 23:20:00	-3.45	-81.42	20.24	34.35	421.05
2013-08-19 23:21:00	-3.45	-81.42	20.26	34.35	420.6
2013-08-19 23:22:00	-3.45	-81.42	20.24	34.35	416.31
2013-08-19 23:23:00	-3.45	-81.42	20.26	34.35	415.06
2013-08-19 23:24:00	-3.45	-81.42	20.27	34.35	418.55
2013-08-19 23:25:00	-3.44	-81.42	20.28	34.34	419.83
2013-08-19 23:26:00	-3.44	-81.42	20.23	34.34	417.02
2013-08-19 23:27:00	-3.44	-81.42	20.21	34.35	416.34
2013-08-19 23:28:00	-3.44	-81.42	20.21	34.35	417.03
2013-08-19 23:29:00	-3.44	-81.42	20.24	34.35	415.96
2013-08-19 23:30:00	-3.44	-81.42	20.26	34.35	415.12
2013-08-19 23:31:00	-3.44	-81.42	20.27	34.34	415.28
2013-08-19 23:32:00	-3.44	-81.42	20.27	34.34	414.58
2013-08-19 23:33:00	-3.44	-81.42	20.28	34.35	414.86
2013-08-19 23:34:00	-3.44	-81.42	20.29	34.34	415.01
2013-08-19 23:35:00	-3.44	-81.42	20.29	34.34	413.7
2013-08-19 23:36:00	-3.44	-81.42	20.29	34.35	414.4
2013-08-19 23:37:00	-3.44	-81.42	20.29	34.35	415.31
2013-08-19 23:38:00	-3.44	-81.42	20.29	34.35	415.44
2013-08-19 23:39:00	-3.44	-81.42	20.29	34.34	414.6
2013-08-19 23:40:00	-3.44	-81.42	20.25	34.34	414.2
2013-08-19 23:41:00	-3.44	-81.42	20.27	34.34	415.06
2013-08-19 23:42:00	-3.44	-81.42	20.28	34.34	413.74
2013-08-19 23:43:00	-3.44	-81.42	20.28	34.34	415.34
2013-08-19 23:44:00	-3.44	-81.42	20.27	34.34	416.13
2013-08-19 23:45:00	-3.44	-81.42	20.27	34.35	416.28
2013-08-19 23:46:00	-3.44	-81.42	20.27	34.35	418.97
2013-08-19 23:47:00	-3.44	-81.42	20.27	34.35	418.67
2013-08-19 23:48:00	-3.44	-81.42	20.27	34.34	418.39
2013-08-19 23:49:00	-3.44	-81.42	20.23	34.35	416.76
2013-08-19 23:50:00	-3.44	-81.42	20.25	34.35	416.1
2013-08-19 23:51:00	-3.44	-81.42	20.26	34.35	418.09
2013-08-19 23:52:00	-3.44	-81.42	20.26	34.35	417.88
2013-08-19 23:53:00	-3.44	-81.42	20.27	34.35	418.63
2013-08-19 23:54:00	-3.44	-81.42	20.27	34.35	418.31
2013-08-19 23:55:00	-3.44	-81.42	20.28	34.35	418.43
2013-08-19 23:56:00	-3.44	-81.42	20.28	34.35	417.66
2013-08-19 23:57:00	-3.44	-81.42	20.28	34.35	415.09
2013-08-19 23:58:00	-3.44	-81.42	20.28	34.35	414.57
2013-08-19 23:59:00	-3.44	-81.42	20.28	34.34	413.72
2013-08-20 00:01:00	-3.43	-81.42	20.28	34.31	416.63
2013-08-20 00:02:00	-3.43	-81.42	20.29	34.34	414.85
2013-08-20 00:03:00	-3.43	-81.42	20.29	34.34	415.19
2013-08-20 00:04:00	NaN	NaN	NaN	NaN	NaN
2013-08-20 00:05:00	NaN	NaN	NaN	NaN	NaN
2013-08-20 00:06:00	NaN	NaN	NaN	NaN	NaN
2013-08-20 00:07:00	NaN	NaN	NaN	NaN	NaN
2013-08-20 00:08:00	NaN	NaN	NaN	NaN	NaN
2013-08-20 00:09:00	NaN	NaN	NaN	NaN	NaN
2013-08-20 00:10:00	NaN	NaN	NaN	NaN	NaN
2013-08-20 00:11:00	NaN	NaN	NaN	NaN	NaN
2013-08-20 00:12:00	NaN	NaN	NaN	NaN	NaN
2013-08-20 00:13:00	NaN	NaN	NaN	NaN	NaN
2013-08-20 00:14:00	NaN	NaN	NaN	NaN	NaN
2013-08-20 00:15:00	NaN	NaN	NaN	NaN	NaN
2013-08-20 00:16:00	NaN	NaN	NaN	NaN	NaN
2013-08-20 00:17:00	NaN	NaN	NaN	NaN	NaN
2013-08-20 00:18:00	NaN	NaN	NaN	NaN	NaN
2013-08-20 00:19:00	NaN	NaN	NaN	NaN	NaN
2013-08-20 00:20:00	NaN	NaN	NaN	NaN	NaN
2013-08-20 00:21:00	NaN	NaN	NaN	NaN	NaN
2013-08-20 00:22:00	NaN	NaN	NaN	NaN	NaN
2013-08-20 00:23:00	NaN	NaN	NaN	NaN	NaN
2013-08-20 00:24:00	NaN	NaN	NaN	NaN	NaN
2013-08-20 00:25:00	NaN	NaN	NaN	NaN	NaN
2013-08-20 00:26:00	NaN	NaN	NaN	NaN	NaN
2013-08-20 00:27:00	NaN	NaN	NaN	NaN	NaN
2013-08-20 00:28:00	NaN	NaN	NaN	NaN	NaN
2013-08-20 00:29:00	NaN	NaN	NaN	NaN	NaN
2013-08-20 00:30:00	NaN	NaN	NaN	NaN	NaN
2013-08-20 00:31:00	NaN	NaN	NaN	NaN	NaN
2013-08-20 00:32:00	NaN	NaN	NaN	NaN	NaN
2013-08-20 00:33:00	NaN	NaN	NaN	NaN	NaN
2013-08-20 00:34:00	NaN	NaN	NaN	NaN	NaN
2013-08-20 00:35:00	NaN	NaN	NaN	NaN	NaN
2013-08-20 00:36:00	NaN	NaN	NaN	NaN	NaN
2013-08-20 00:37:00	NaN	NaN	NaN	NaN	NaN
2013-08-20 00:38:00	-3.44	-81.42	20.24	34.35	412.98
2013-08-20 00:39:00	-3.44	-81.42	20.24	34.34	412.18
2013-08-20 00:40:00	-3.45	-81.42	20.25	34.34	410.2
2013-08-20 00:41:00	-3.45	-81.42	20.28	34.34	409.75
2013-08-20 00:42:00	-3.45	-81.42	20.29	34.34	411.28
2013-08-20 00:43:00	-3.45	-81.42	20.3	34.34	412.84
2013-08-20 00:44:00	-3.45	-81.42	20.31	34.34	414.48
2013-08-20 00:45:00	-3.45	-81.42	20.31	34.34	414.55
2013-08-20 00:46:00	-3.45	-81.42	20.27	34.35	414.97
2013-08-20 00:47:00	-3.45	-81.42	20.3	34.34	414.75
2013-08-20 00:48:00	-3.45	-81.42	20.31	34.34	412.34
2013-08-20 00:49:00	-3.45	-81.42	20.3	34.34	412.56
2013-08-20 00:50:00	-3.45	-81.42	20.32	34.34	413.84
2013-08-20 00:51:00	-3.45	-81.42	20.27	34.33	416.1
2013-08-20 00:52:00	-3.45	-81.41	20.28	34.34	418.76
2013-08-20 00:53:00	-3.45	-81.41	20.26	34.35	420.21
2013-08-20 00:54:00	-3.45	-81.41	20.27	34.34	419.19
2013-08-20 00:55:00	-3.45	-81.41	20.28	34.34	417.35
2013-08-20 00:56:00	-3.45	-81.4	20.24	34.34	417.25
2013-08-20 00:57:00	-3.45	-81.4	20.27	34.34	418.05
2013-08-20 00:58:00	-3.45	-81.4	20.29	34.34	417.86
2013-08-20 00:59:00	-3.45	-81.4	20.3	34.34	418.28
2013-08-20 01:00:00	-3.45	-81.39	20.3	34.34	419.5
2013-08-20 01:01:00	-3.45	-81.39	20.25	34.34	418.98
2013-08-20 01:02:00	-3.45	-81.39	20.27	34.34	420.01
2013-08-20 01:03:00	-3.45	-81.39	20.27	34.34	419.11
2013-08-20 01:04:00	-3.45	-81.38	20.26	34.34	416.03
2013-08-20 01:05:00	-3.45	-81.38	20.26	34.34	417.89
2013-08-20 01:06:00	-3.45	-81.38	20.26	34.33	420.78
2013-08-20 01:07:00	-3.45	-81.38	20.26	34.34	421.34
2013-08-20 01:08:00	-3.45	-81.37	20.26	34.34	420.43
2013-08-20 01:09:00	-3.45	-81.37	20.26	34.34	NaN
2013-08-20 01:10:00	-3.45	-81.37	20.25	34.33	NaN
2013-08-20 01:11:00	-3.45	-81.37	20.24	34.34	NaN
2013-08-20 01:12:00	-3.45	-81.36	20.21	34.34	NaN
2013-08-20 01:13:00	-3.45	-81.36	20.21	34.34	NaN
2013-08-20 02:16:00	-3.43	-81.32	20.08	34.36	NaN
2013-08-20 02:17:00	-3.43	-81.31	20.04	34.37	NaN
2013-08-20 02:18:00	-3.43	-81.31	20.05	34.37	NaN
2013-08-20 02:19:00	-3.43	-81.31	20.08	34.37	NaN
2013-08-20 02:20:00	-3.43	-81.31	20.05	34.36	NaN
2013-08-20 02:21:00	-3.43	-81.31	20.06	34.36	NaN
2013-08-20 02:22:00	-3.44	-81.3	20.09	34.36	NaN
2013-08-20 02:23:00	-3.44	-81.3	20.11	34.36	420.98
2013-08-20 02:24:00	-3.44	-81.3	20.12	34.35	419.38
2013-08-20 02:25:00	-3.44	-81.3	20.12	34.35	417.55
2013-08-20 02:26:00	-3.44	-81.29	20.12	34.35	418.47
2013-08-20 02:27:00	-3.44	-81.29	20.13	34.35	418.77
2013-08-20 02:28:00	-3.44	-81.29	20.13	34.36	418.27
2013-08-20 02:29:00	-3.44	-81.29	20.13	34.35	418.91
2013-08-20 02:30:00	-3.44	-81.29	20.09	34.35	420.15
2013-08-20 02:31:00	-3.44	-81.28	20.12	34.35	421.31
2013-08-20 02:32:00	-3.44	-81.28	20.13	34.35	420.52
2013-08-20 02:33:00	-3.44	-81.28	20.13	34.33	420.43
2013-08-20 02:34:00	-3.44	-81.28	20.13	34.35	NaN
2013-08-20 02:35:00	-3.44	-81.27	20.13	34.34	NaN
2013-08-20 02:36:00	-3.44	-81.27	20.13	34.35	NaN
2013-08-20 02:37:00	-3.44	-81.27	20.14	34.35	NaN
2013-08-20 02:38:00	-3.44	-81.26	20.14	34.35	NaN
2013-08-20 03:52:00	-3.45	-81.08	NaN	NaN	NaN
2013-08-20 04:18:00	-3.45	-81.08	20.81	34.12	356.01
2013-08-20 04:19:00	-3.45	-81.08	20.82	34.12	354.84
2013-08-20 04:20:00	-3.45	-81.08	20.82	34.12	355.52
2013-08-20 04:21:00	-3.45	-81.08	20.83	34.12	354.83
2013-08-20 04:22:00	-3.45	-81.08	20.83	34.11	353.95
2013-08-20 04:23:00	-3.45	-81.08	20.84	34.12	352.71
2013-08-20 04:24:00	-3.45	-81.08	20.84	34.11	350.79
2013-08-20 04:25:00	-3.45	-81.08	20.84	34.11	351.15
2013-08-20 04:26:00	-3.45	-81.08	20.85	34.11	352.87
2013-08-20 04:27:00	-3.45	-81.08	20.85	34.11	351.57
2013-08-20 04:28:00	-3.45	-81.08	20.85	34.11	350.49
2013-08-20 04:29:00	-3.45	-81.08	20.86	34.09	352.21
2013-08-20 04:30:00	-3.45	-81.08	20.87	34.11	351.72
2013-08-20 04:31:00	-3.45	-81.08	20.87	34.1	350.08
2013-08-20 04:32:00	-3.45	-81.08	20.86	34.1	351.36
2013-08-20 04:33:00	-3.45	-81.08	20.86	34.11	352.9
2013-08-20 04:34:00	-3.45	-81.08	20.87	34.11	353.96
2013-08-20 04:35:00	-3.45	-81.08	20.87	34.1	355.22
2013-08-20 04:36:00	-3.45	-81.08	20.87	34.1	354.62
2013-08-20 04:37:00	-3.45	-81.08	20.84	34.1	352.81
2013-08-20 04:38:00	-3.45	-81.08	20.84	34.1	353.29
2013-08-20 04:39:00	-3.45	-81.08	20.83	34.1	354.34
2013-08-20 04:40:00	-3.45	-81.08	20.83	34.1	353.63
2013-08-20 04:41:00	-3.45	-81.08	20.85	34.1	353.24
2013-08-20 04:42:00	-3.45	-81.08	20.83	34.1	354.76
2013-08-20 04:43:00	-3.45	-81.08	20.84	34.1	355.71
2013-08-20 04:44:00	NaN	NaN	NaN	NaN	NaN
2013-08-20 04:45:00	NaN	NaN	NaN	NaN	NaN
2013-08-20 04:46:00	NaN	NaN	NaN	NaN	NaN
2013-08-20 04:47:00	NaN	NaN	NaN	NaN	NaN
2013-08-20 04:48:00	NaN	NaN	NaN	NaN	NaN
2013-08-20 04:49:00	NaN	NaN	NaN	NaN	NaN
2013-08-20 04:50:00	NaN	NaN	NaN	NaN	NaN
2013-08-20 04:51:00	NaN	NaN	NaN	NaN	NaN
2013-08-20 04:52:00	NaN	NaN	NaN	NaN	NaN
2013-08-20 04:53:00	NaN	NaN	NaN	NaN	NaN
2013-08-20 04:54:00	NaN	NaN	NaN	NaN	NaN
2013-08-20 04:55:00	NaN	NaN	NaN	NaN	NaN
2013-08-20 04:56:00	NaN	NaN	NaN	NaN	NaN
2013-08-20 04:57:00	NaN	NaN	NaN	NaN	NaN
2013-08-20 04:58:00	NaN	NaN	NaN	NaN	NaN
2013-08-20 04:59:00	NaN	NaN	NaN	NaN	NaN
2013-08-20 05:00:00	NaN	NaN	NaN	NaN	NaN
2013-08-20 05:01:00	NaN	NaN	NaN	NaN	NaN
2013-08-20 05:02:00	NaN	NaN	NaN	NaN	NaN
2013-08-20 05:03:00	NaN	NaN	NaN	NaN	NaN
2013-08-20 05:04:00	NaN	NaN	NaN	NaN	NaN
2013-08-20 05:05:00	NaN	NaN	NaN	NaN	NaN
2013-08-20 05:06:00	NaN	NaN	NaN	NaN	NaN
2013-08-20 05:07:00	NaN	NaN	NaN	NaN	NaN
2013-08-20 05:08:00	NaN	NaN	NaN	NaN	NaN
2013-08-20 05:09:00	NaN	NaN	NaN	NaN	NaN
2013-08-20 05:10:00	NaN	NaN	NaN	NaN	NaN
2013-08-20 05:11:00	NaN	NaN	NaN	NaN	NaN
2013-08-20 05:12:00	NaN	NaN	NaN	NaN	NaN
2013-08-20 05:13:00	NaN	NaN	NaN	NaN	NaN
2013-08-20 05:14:00	NaN	NaN	NaN	NaN	NaN
2013-08-20 05:15:00	NaN	NaN	NaN	NaN	NaN
2013-08-20 05:16:00	NaN	NaN	NaN	NaN	NaN
2013-08-20 05:17:00	NaN	NaN	NaN	NaN	NaN
2013-08-20 05:18:00	NaN	NaN	NaN	NaN	NaN
2013-08-20 05:19:00	NaN	NaN	NaN	NaN	NaN
2013-08-20 05:20:00	NaN	NaN	NaN	NaN	NaN
2013-08-20 05:21:00	NaN	NaN	NaN	NaN	NaN
2013-08-20 05:22:00	NaN	NaN	NaN	NaN	NaN
2013-08-20 05:23:00	NaN	NaN	NaN	NaN	NaN
2013-08-20 05:24:00	NaN	NaN	NaN	NaN	NaN
2013-08-20 05:25:00	NaN	NaN	NaN	NaN	NaN
2013-08-20 05:26:00	NaN	NaN	NaN	NaN	NaN
2013-08-20 05:27:00	NaN	NaN	NaN	NaN	NaN
2013-08-20 05:28:00	NaN	NaN	NaN	NaN	NaN
2013-08-20 05:29:00	NaN	NaN	NaN	NaN	NaN
2013-08-20 05:30:00	NaN	NaN	NaN	NaN	NaN
2013-08-20 05:31:00	NaN	NaN	NaN	NaN	NaN
2013-08-20 05:32:00	NaN	NaN	NaN	NaN	NaN
2013-08-20 05:33:00	NaN	NaN	NaN	NaN	NaN
2013-08-20 05:34:00	NaN	NaN	NaN	NaN	NaN
2013-08-20 05:35:00	NaN	NaN	NaN	NaN	NaN
2013-08-20 05:36:00	NaN	NaN	NaN	NaN	NaN
2013-08-20 05:37:00	NaN	NaN	NaN	NaN	NaN
2013-08-20 05:38:00	NaN	NaN	NaN	NaN	NaN
2013-08-20 05:39:00	NaN	NaN	NaN	NaN	NaN
2013-08-20 05:40:00	NaN	NaN	NaN	NaN	NaN
2013-08-20 05:41:00	NaN	NaN	NaN	NaN	NaN
2013-08-20 05:42:00	NaN	NaN	NaN	NaN	NaN
2013-08-20 05:43:00	NaN	NaN	NaN	NaN	NaN
2013-08-20 05:44:00	NaN	NaN	NaN	NaN	NaN
2013-08-20 05:45:00	NaN	NaN	NaN	NaN	NaN
2013-08-20 05:46:00	NaN	NaN	NaN	NaN	NaN
2013-08-20 05:47:00	NaN	NaN	NaN	NaN	NaN
2013-08-20 05:48:00	NaN	NaN	NaN	NaN	NaN
2013-08-20 05:49:00	NaN	NaN	NaN	NaN	NaN
2013-08-20 05:50:00	NaN	NaN	NaN	NaN	NaN
2013-08-20 05:51:00	NaN	NaN	NaN	NaN	NaN
2013-08-20 05:52:00	NaN	NaN	NaN	NaN	NaN
2013-08-20 05:53:00	NaN	NaN	NaN	NaN	NaN
2013-08-20 05:54:00	NaN	NaN	NaN	NaN	NaN
2013-08-20 05:55:00	NaN	NaN	NaN	NaN	NaN
2013-08-20 05:56:00	NaN	NaN	NaN	NaN	NaN
2013-08-20 05:57:00	NaN	NaN	NaN	NaN	NaN
2013-08-20 05:58:00	NaN	NaN	NaN	NaN	NaN
2013-08-20 05:59:00	NaN	NaN	NaN	NaN	NaN
2013-08-20 06:00:00	NaN	NaN	NaN	NaN	NaN
2013-08-20 06:01:00	NaN	NaN	NaN	NaN	NaN
2013-08-20 06:02:00	NaN	NaN	NaN	NaN	NaN
2013-08-20 06:03:00	NaN	NaN	NaN	NaN	NaN
2013-08-20 06:04:00	NaN	NaN	NaN	NaN	NaN
2013-08-20 06:05:00	NaN	NaN	NaN	NaN	NaN
2013-08-20 06:06:00	NaN	NaN	NaN	NaN	NaN
2013-08-20 06:07:00	NaN	NaN	NaN	NaN	NaN
2013-08-20 06:08:00	NaN	NaN	NaN	NaN	NaN
2013-08-20 06:09:00	NaN	NaN	NaN	NaN	NaN
2013-08-20 06:10:00	NaN	NaN	NaN	NaN	NaN
2013-08-20 06:11:00	NaN	NaN	NaN	NaN	NaN
2013-08-20 06:12:00	NaN	NaN	NaN	NaN	NaN
2013-08-20 06:13:00	NaN	NaN	NaN	NaN	NaN
2013-08-20 06:14:00	NaN	NaN	NaN	NaN	NaN
2013-08-20 06:15:00	NaN	NaN	NaN	NaN	NaN
2013-08-20 06:16:00	NaN	NaN	NaN	NaN	NaN
2013-08-20 06:17:00	NaN	NaN	NaN	NaN	NaN
2013-08-20 06:18:00	NaN	NaN	NaN	NaN	NaN
2013-08-20 06:19:00	NaN	NaN	NaN	NaN	NaN
2013-08-20 06:20:00	NaN	NaN	NaN	NaN	NaN
2013-08-20 06:21:00	NaN	NaN	NaN	NaN	NaN
2013-08-20 06:22:00	NaN	NaN	NaN	NaN	NaN
2013-08-20 06:23:00	NaN	NaN	NaN	NaN	NaN
2013-08-20 06:24:00	NaN	NaN	NaN	NaN	NaN
2013-08-20 06:25:00	NaN	NaN	NaN	NaN	NaN
2013-08-20 06:26:00	NaN	NaN	NaN	NaN	NaN
2013-08-20 06:27:00	NaN	NaN	NaN	NaN	NaN
2013-08-20 06:28:00	NaN	NaN	NaN	NaN	NaN
2013-08-20 06:29:00	NaN	NaN	NaN	NaN	NaN
2013-08-20 06:30:00	NaN	NaN	NaN	NaN	NaN
2013-08-20 06:31:00	NaN	NaN	NaN	NaN	NaN
2013-08-20 06:32:00	NaN	NaN	NaN	NaN	NaN
2013-08-20 06:33:00	NaN	NaN	NaN	NaN	NaN
2013-08-20 06:34:00	NaN	NaN	NaN	NaN	NaN
2013-08-20 06:35:00	NaN	NaN	NaN	NaN	NaN
2013-08-20 06:36:00	NaN	NaN	NaN	NaN	NaN
2013-08-20 06:37:00	NaN	NaN	NaN	NaN	NaN
2013-08-20 06:38:00	NaN	NaN	NaN	NaN	NaN
2013-08-20 06:39:00	NaN	NaN	NaN	NaN	NaN
2013-08-20 06:40:00	NaN	NaN	NaN	NaN	NaN
2013-08-20 06:41:00	NaN	NaN	NaN	NaN	NaN
2013-08-20 06:42:00	NaN	NaN	NaN	NaN	NaN
2013-08-20 06:43:00	NaN	NaN	NaN	NaN	NaN
2013-08-20 06:44:00	NaN	NaN	NaN	NaN	NaN
2013-08-20 06:45:00	NaN	NaN	NaN	NaN	NaN
2013-08-20 06:46:00	NaN	NaN	NaN	NaN	NaN
2013-08-20 06:47:00	NaN	NaN	NaN	NaN	NaN
2013-08-20 06:48:00	NaN	NaN	NaN	NaN	NaN
2013-08-20 06:49:00	NaN	NaN	NaN	NaN	NaN
2013-08-20 06:50:00	NaN	NaN	NaN	NaN	NaN
2013-08-20 06:51:00	NaN	NaN	NaN	NaN	NaN
2013-08-20 06:52:00	NaN	NaN	NaN	NaN	NaN
2013-08-20 06:53:00	NaN	NaN	NaN	NaN	NaN
2013-08-20 06:54:00	NaN	NaN	NaN	NaN	NaN
2013-08-20 06:55:00	NaN	NaN	NaN	NaN	NaN
2013-08-20 06:56:00	NaN	NaN	NaN	NaN	NaN
2013-08-20 06:57:00	NaN	NaN	NaN	NaN	NaN
2013-08-20 06:58:00	NaN	NaN	NaN	NaN	NaN
2013-08-20 06:59:00	NaN	NaN	NaN	NaN	NaN
2013-08-20 07:00:00	NaN	NaN	NaN	NaN	NaN
2013-08-20 07:01:00	NaN	NaN	NaN	NaN	NaN
2013-08-20 07:02:00	NaN	NaN	NaN	NaN	NaN
2013-08-20 07:03:00	NaN	NaN	NaN	NaN	NaN
2013-08-20 07:04:00	NaN	NaN	NaN	NaN	NaN
2013-08-20 07:05:00	NaN	NaN	NaN	NaN	NaN
2013-08-20 07:06:00	NaN	NaN	NaN	NaN	NaN
2013-08-20 07:07:00	NaN	NaN	NaN	NaN	NaN
2013-08-20 07:08:00	NaN	NaN	NaN	NaN	NaN
2013-08-20 07:09:00	NaN	NaN	NaN	NaN	NaN
2013-08-20 07:10:00	NaN	NaN	NaN	NaN	NaN
2013-08-20 07:11:00	NaN	NaN	NaN	NaN	NaN
2013-08-20 07:12:00	NaN	NaN	NaN	NaN	NaN
2013-08-20 07:13:00	NaN	NaN	NaN	NaN	NaN
2013-08-20 07:14:00	NaN	NaN	NaN	NaN	NaN
2013-08-20 07:15:00	NaN	NaN	NaN	NaN	NaN
2013-08-20 07:16:00	NaN	NaN	NaN	NaN	NaN
2013-08-20 07:17:00	NaN	NaN	NaN	NaN	NaN
2013-08-20 07:18:00	NaN	NaN	NaN	NaN	NaN
2013-08-20 07:19:00	NaN	NaN	NaN	NaN	NaN
2013-08-20 07:20:00	NaN	NaN	NaN	NaN	NaN
2013-08-20 07:21:00	NaN	NaN	NaN	NaN	NaN
2013-08-20 07:22:00	NaN	NaN	NaN	NaN	NaN
2013-08-20 07:23:00	NaN	NaN	NaN	NaN	NaN
2013-08-20 07:24:00	NaN	NaN	NaN	NaN	NaN
2013-08-20 07:25:00	NaN	NaN	NaN	NaN	NaN
2013-08-20 07:26:00	NaN	NaN	NaN	NaN	NaN
2013-08-20 07:27:00	NaN	NaN	NaN	NaN	NaN
2013-08-20 07:28:00	NaN	NaN	NaN	NaN	NaN
2013-08-20 07:29:00	NaN	NaN	NaN	NaN	NaN
2013-08-20 07:30:00	NaN	NaN	NaN	NaN	NaN
2013-08-20 07:31:00	NaN	NaN	NaN	NaN	NaN
2013-08-20 07:32:00	NaN	NaN	NaN	NaN	NaN
2013-08-20 07:33:00	NaN	NaN	NaN	NaN	NaN
2013-08-20 07:34:00	NaN	NaN	NaN	NaN	NaN
2013-08-20 07:35:00	NaN	NaN	NaN	NaN	NaN
2013-08-20 07:36:00	NaN	NaN	NaN	NaN	NaN
2013-08-20 07:37:00	NaN	NaN	NaN	NaN	NaN
2013-08-20 07:38:00	NaN	NaN	NaN	NaN	NaN
2013-08-20 07:39:00	NaN	NaN	NaN	NaN	NaN
2013-08-20 07:40:00	NaN	NaN	NaN	NaN	NaN
2013-08-20 07:41:00	NaN	NaN	NaN	NaN	NaN
2013-08-20 07:42:00	NaN	NaN	NaN	NaN	NaN
2013-08-20 07:43:00	NaN	NaN	NaN	NaN	NaN
2013-08-20 07:44:00	NaN	NaN	NaN	NaN	NaN
2013-08-20 07:45:00	NaN	NaN	NaN	NaN	NaN
2013-08-20 07:46:00	NaN	NaN	NaN	NaN	NaN
2013-08-20 07:47:00	NaN	NaN	NaN	NaN	NaN
2013-08-20 07:48:00	NaN	NaN	NaN	NaN	NaN
2013-08-20 07:49:00	NaN	NaN	NaN	NaN	NaN
2013-08-20 07:50:00	NaN	NaN	NaN	NaN	NaN
2013-08-20 07:51:00	NaN	NaN	NaN	NaN	NaN
2013-08-20 07:52:00	NaN	NaN	NaN	NaN	NaN
2013-08-20 07:53:00	NaN	NaN	NaN	NaN	NaN
2013-08-20 07:54:00	NaN	NaN	NaN	NaN	NaN
2013-08-20 07:55:00	NaN	NaN	NaN	NaN	NaN
2013-08-20 07:56:00	NaN	NaN	NaN	NaN	NaN
2013-08-20 07:57:00	NaN	NaN	NaN	NaN	NaN
2013-08-20 07:58:00	NaN	NaN	NaN	NaN	NaN
2013-08-20 07:59:00	NaN	NaN	NaN	NaN	NaN
2013-08-20 08:00:00	NaN	NaN	NaN	NaN	NaN
2013-08-20 08:01:00	NaN	NaN	NaN	NaN	NaN
2013-08-20 08:02:00	NaN	NaN	NaN	NaN	NaN
2013-08-20 08:03:00	NaN	NaN	NaN	NaN	NaN
2013-08-20 08:04:00	NaN	NaN	NaN	NaN	NaN
2013-08-20 08:05:00	NaN	NaN	NaN	NaN	NaN
2013-08-20 08:06:00	NaN	NaN	NaN	NaN	NaN
2013-08-20 08:07:00	NaN	NaN	NaN	NaN	NaN
2013-08-20 08:08:00	NaN	NaN	NaN	NaN	NaN
2013-08-20 08:09:00	NaN	NaN	NaN	NaN	NaN
2013-08-20 08:10:00	NaN	NaN	NaN	NaN	NaN
2013-08-20 08:11:00	NaN	NaN	NaN	NaN	NaN
2013-08-20 08:12:00	NaN	NaN	NaN	NaN	NaN
2013-08-20 08:13:00	NaN	NaN	NaN	NaN	NaN
2013-08-20 08:14:00	NaN	NaN	NaN	NaN	NaN
2013-08-20 08:15:00	NaN	NaN	NaN	NaN	NaN
2013-08-20 08:16:00	NaN	NaN	NaN	NaN	NaN
2013-08-20 08:17:00	NaN	NaN	NaN	NaN	NaN
2013-08-20 08:18:00	NaN	NaN	NaN	NaN	NaN
2013-08-20 08:19:00	NaN	NaN	NaN	NaN	NaN
2013-08-20 08:20:00	NaN	NaN	NaN	NaN	NaN
2013-08-20 08:21:00	NaN	NaN	NaN	NaN	NaN
2013-08-20 08:22:00	NaN	NaN	NaN	NaN	NaN
2013-08-20 08:23:00	NaN	NaN	NaN	NaN	NaN
2013-08-20 08:24:00	NaN	NaN	NaN	NaN	NaN
2013-08-20 08:25:00	NaN	NaN	NaN	NaN	NaN
2013-08-20 08:26:00	NaN	NaN	NaN	NaN	NaN
2013-08-20 08:27:00	NaN	NaN	NaN	NaN	NaN
2013-08-20 08:28:00	NaN	NaN	NaN	NaN	NaN
2013-08-20 08:29:00	NaN	NaN	NaN	NaN	NaN
2013-08-20 08:30:00	NaN	NaN	NaN	NaN	NaN
2013-08-20 08:31:00	NaN	NaN	NaN	NaN	NaN
2013-08-20 08:32:00	NaN	NaN	NaN	NaN	NaN
2013-08-20 08:33:00	NaN	NaN	NaN	NaN	NaN
2013-08-20 08:34:00	NaN	NaN	NaN	NaN	NaN
2013-08-20 08:35:00	NaN	NaN	NaN	NaN	NaN
2013-08-20 08:36:00	NaN	NaN	NaN	NaN	NaN
2013-08-20 08:37:00	NaN	NaN	NaN	NaN	NaN
2013-08-20 08:38:00	NaN	NaN	NaN	NaN	NaN
2013-08-20 08:39:00	NaN	NaN	NaN	NaN	NaN
2013-08-20 08:40:00	NaN	NaN	NaN	NaN	NaN
2013-08-20 08:41:00	NaN	NaN	NaN	NaN	NaN
2013-08-20 08:42:00	NaN	NaN	NaN	NaN	NaN
2013-08-20 08:43:00	NaN	NaN	NaN	NaN	NaN
2013-08-20 08:44:00	NaN	NaN	NaN	NaN	NaN
2013-08-20 08:45:00	NaN	NaN	NaN	NaN	NaN
2013-08-20 08:46:00	NaN	NaN	NaN	NaN	NaN
2013-08-20 08:47:00	NaN	NaN	NaN	NaN	NaN
2013-08-20 08:48:00	NaN	NaN	NaN	NaN	NaN
2013-08-20 08:49:00	NaN	NaN	NaN	NaN	NaN
2013-08-20 08:50:00	NaN	NaN	NaN	NaN	NaN
2013-08-20 08:51:00	NaN	NaN	NaN	NaN	NaN
2013-08-20 08:52:00	NaN	NaN	NaN	NaN	NaN
2013-08-20 08:53:00	NaN	NaN	NaN	NaN	NaN
2013-08-20 08:54:00	NaN	NaN	NaN	NaN	NaN
2013-08-20 08:55:00	NaN	NaN	NaN	NaN	NaN
2013-08-20 08:56:00	NaN	NaN	NaN	NaN	NaN
2013-08-20 08:57:00	NaN	NaN	NaN	NaN	NaN
2013-08-20 08:58:00	NaN	NaN	NaN	NaN	NaN
2013-08-20 08:59:00	NaN	NaN	NaN	NaN	NaN
2013-08-20 09:00:00	NaN	NaN	NaN	NaN	NaN
2013-08-20 09:01:00	NaN	NaN	NaN	NaN	NaN
2013-08-20 09:02:00	NaN	NaN	NaN	NaN	NaN
2013-08-20 09:03:00	NaN	NaN	NaN	NaN	NaN
2013-08-20 09:04:00	NaN	NaN	NaN	NaN	NaN
2013-08-20 09:05:00	NaN	NaN	NaN	NaN	NaN
2013-08-20 09:06:00	NaN	NaN	NaN	NaN	NaN
2013-08-20 09:07:00	NaN	NaN	NaN	NaN	NaN
2013-08-20 09:08:00	NaN	NaN	NaN	NaN	NaN
2013-08-20 09:09:00	NaN	NaN	NaN	NaN	NaN
2013-08-20 09:10:00	NaN	NaN	NaN	NaN	NaN
2013-08-20 09:11:00	NaN	NaN	NaN	NaN	NaN
2013-08-20 09:12:00	NaN	NaN	NaN	NaN	NaN
2013-08-20 09:13:00	NaN	NaN	NaN	NaN	NaN
2013-08-20 09:14:00	NaN	NaN	NaN	NaN	NaN
2013-08-20 09:15:00	NaN	NaN	NaN	NaN	NaN
2013-08-20 09:16:00	NaN	NaN	NaN	NaN	NaN
2013-08-20 09:17:00	NaN	NaN	NaN	NaN	NaN
2013-08-20 09:18:00	NaN	NaN	NaN	NaN	NaN
2013-08-20 09:19:00	NaN	NaN	NaN	NaN	NaN
2013-08-20 09:20:00	NaN	NaN	NaN	NaN	NaN
2013-08-20 09:21:00	NaN	NaN	NaN	NaN	NaN
2013-08-20 09:22:00	NaN	NaN	NaN	NaN	NaN
2013-08-20 09:23:00	NaN	NaN	NaN	NaN	NaN
2013-08-20 09:24:00	NaN	NaN	NaN	NaN	NaN
2013-08-20 09:25:00	NaN	NaN	NaN	NaN	NaN
2013-08-20 09:26:00	NaN	NaN	NaN	NaN	NaN
2013-08-20 09:27:00	NaN	NaN	NaN	NaN	NaN
2013-08-20 09:28:00	NaN	NaN	NaN	NaN	NaN
2013-08-20 09:29:00	NaN	NaN	NaN	NaN	NaN
2013-08-20 09:30:00	NaN	NaN	NaN	NaN	NaN
2013-08-20 09:31:00	NaN	NaN	NaN	NaN	NaN
2013-08-20 09:32:00	NaN	NaN	NaN	NaN	NaN
2013-08-20 09:33:00	NaN	NaN	NaN	NaN	NaN
2013-08-20 09:34:00	NaN	NaN	NaN	NaN	NaN
2013-08-20 09:35:00	NaN	NaN	NaN	NaN	NaN
2013-08-20 09:36:00	NaN	NaN	NaN	NaN	NaN
2013-08-20 09:37:00	NaN	NaN	NaN	NaN	NaN
2013-08-20 09:38:00	NaN	NaN	NaN	NaN	NaN
2013-08-20 09:39:00	NaN	NaN	NaN	NaN	NaN
2013-08-20 09:40:00	NaN	NaN	NaN	NaN	NaN
2013-08-20 09:41:00	NaN	NaN	NaN	NaN	NaN
2013-08-20 09:42:00	NaN	NaN	NaN	NaN	NaN
2013-08-20 09:43:00	NaN	NaN	NaN	NaN	NaN
2013-08-20 09:44:00	NaN	NaN	NaN	NaN	NaN
2013-08-20 09:45:00	NaN	NaN	NaN	NaN	NaN
2013-08-20 09:46:00	NaN	NaN	NaN	NaN	NaN
2013-08-20 09:47:00	NaN	NaN	NaN	NaN	NaN
2013-08-20 09:48:00	NaN	NaN	NaN	NaN	NaN
2013-08-20 09:49:00	NaN	NaN	NaN	NaN	NaN
2013-08-20 09:50:00	NaN	NaN	NaN	NaN	NaN
2013-08-20 09:51:00	NaN	NaN	NaN	NaN	NaN
2013-08-20 09:52:00	NaN	NaN	NaN	NaN	NaN
2013-08-20 09:53:00	NaN	NaN	NaN	NaN	NaN
2013-08-20 09:54:00	NaN	NaN	NaN	NaN	NaN
2013-08-20 09:55:00	NaN	NaN	NaN	NaN	NaN
2013-08-20 09:56:00	NaN	NaN	NaN	NaN	NaN
2013-08-20 09:57:00	NaN	NaN	NaN	NaN	NaN
2013-08-20 09:58:00	NaN	NaN	NaN	NaN	NaN
2013-08-20 09:59:00	NaN	NaN	NaN	NaN	NaN
2013-08-20 10:00:00	NaN	NaN	NaN	NaN	NaN
2013-08-20 10:01:00	NaN	NaN	NaN	NaN	NaN
2013-08-20 10:02:00	NaN	NaN	NaN	NaN	NaN
2013-08-20 10:03:00	NaN	NaN	NaN	NaN	NaN
2013-08-20 10:04:00	NaN	NaN	NaN	NaN	NaN
2013-08-20 10:05:00	NaN	NaN	NaN	NaN	NaN
2013-08-20 10:06:00	NaN	NaN	NaN	NaN	NaN
2013-08-20 10:07:00	NaN	NaN	NaN	NaN	NaN
2013-08-20 10:08:00	NaN	NaN	NaN	NaN	NaN
2013-08-20 10:09:00	NaN	NaN	NaN	NaN	NaN
2013-08-20 10:10:00	NaN	NaN	NaN	NaN	NaN
2013-08-20 10:11:00	NaN	NaN	NaN	NaN	NaN
2013-08-20 10:12:00	NaN	NaN	NaN	NaN	NaN
2013-08-20 10:13:00	NaN	NaN	NaN	NaN	NaN
2013-08-20 10:14:00	NaN	NaN	NaN	NaN	NaN
2013-08-20 10:15:00	NaN	NaN	NaN	NaN	NaN
2013-08-20 10:16:00	NaN	NaN	NaN	NaN	NaN
2013-08-20 10:17:00	NaN	NaN	NaN	NaN	NaN
2013-08-20 10:18:00	NaN	NaN	NaN	NaN	NaN
2013-08-20 10:19:00	NaN	NaN	NaN	NaN	NaN
2013-08-20 10:20:00	NaN	NaN	NaN	NaN	NaN
2013-08-20 10:21:00	NaN	NaN	NaN	NaN	NaN
2013-08-20 10:22:00	NaN	NaN	NaN	NaN	NaN
2013-08-20 10:23:00	NaN	NaN	NaN	NaN	NaN
2013-08-20 10:24:00	NaN	NaN	NaN	NaN	NaN
2013-08-20 10:25:00	NaN	NaN	NaN	NaN	NaN
2013-08-20 10:26:00	NaN	NaN	NaN	NaN	NaN
2013-08-20 10:27:00	NaN	NaN	NaN	NaN	NaN
2013-08-20 10:28:00	NaN	NaN	NaN	NaN	NaN
2013-08-20 10:29:00	NaN	NaN	NaN	NaN	NaN
2013-08-20 10:30:00	NaN	NaN	NaN	NaN	NaN
2013-08-20 10:31:00	NaN	NaN	NaN	NaN	NaN
2013-08-20 10:32:00	NaN	NaN	NaN	NaN	NaN
2013-08-20 10:33:00	NaN	NaN	NaN	NaN	NaN
2013-08-20 10:34:00	NaN	NaN	NaN	NaN	NaN
2013-08-20 10:35:00	NaN	NaN	NaN	NaN	NaN
2013-08-20 10:36:00	NaN	NaN	NaN	NaN	NaN
2013-08-20 10:37:00	NaN	NaN	NaN	NaN	NaN
2013-08-20 10:38:00	NaN	NaN	NaN	NaN	NaN
2013-08-20 10:39:00	NaN	NaN	NaN	NaN	NaN
2013-08-20 10:40:00	NaN	NaN	NaN	NaN	NaN
2013-08-20 10:41:00	NaN	NaN	NaN	NaN	NaN
2013-08-20 10:42:00	NaN	NaN	NaN	NaN	NaN
2013-08-20 10:43:00	NaN	NaN	NaN	NaN	NaN
2013-08-20 10:44:00	NaN	NaN	NaN	NaN	NaN
2013-08-20 10:45:00	NaN	NaN	NaN	NaN	NaN
2013-08-20 10:46:00	NaN	NaN	NaN	NaN	NaN
2013-08-20 10:47:00	NaN	NaN	NaN	NaN	NaN
2013-08-20 10:48:00	NaN	NaN	NaN	NaN	NaN
2013-08-20 10:49:00	NaN	NaN	NaN	NaN	NaN
2013-08-20 10:50:00	NaN	NaN	NaN	NaN	NaN
2013-08-20 10:51:00	NaN	NaN	NaN	NaN	NaN
2013-08-20 10:52:00	NaN	NaN	NaN	NaN	NaN
2013-08-20 10:53:00	NaN	NaN	NaN	NaN	NaN
2013-08-20 10:54:00	NaN	NaN	NaN	NaN	NaN
2013-08-20 10:55:00	NaN	NaN	NaN	NaN	NaN
2013-08-20 10:56:00	NaN	NaN	NaN	NaN	NaN
2013-08-20 10:57:00	NaN	NaN	NaN	NaN	NaN
2013-08-20 10:58:00	NaN	NaN	NaN	NaN	NaN
2013-08-20 10:59:00	NaN	NaN	NaN	NaN	NaN
2013-08-20 11:00:00	NaN	NaN	NaN	NaN	NaN
2013-08-20 11:01:00	NaN	NaN	NaN	NaN	NaN
2013-08-20 11:02:00	-3.47	-80.57	23.06	33.67	357.12
2013-08-20 11:03:00	-3.47	-80.57	23.07	33.67	357.54
2013-08-20 11:04:00	-3.47	-80.57	23.07	33.68	357.8
2013-08-20 11:05:00	-3.46	-80.57	23.08	33.67	357.41
2013-08-20 11:06:00	-3.46	-80.57	23.06	33.67	357.6
2013-08-20 11:07:00	-3.46	-80.57	23.02	33.64	356.33
2013-08-20 11:08:00	-3.46	-80.57	23.05	33.67	356
2013-08-20 11:09:00	-3.46	-80.57	23.08	33.67	356.85
2013-08-20 11:10:00	-3.46	-80.57	23.09	33.67	357.43
2013-08-20 11:11:00	-3.46	-80.57	23.09	33.67	356.17
2013-08-20 11:12:00	-3.46	-80.57	23.08	33.64	355.37
2013-08-20 11:13:00	-3.46	-80.57	23.05	33.68	356.51
2013-08-20 11:14:00	-3.46	-80.56	23.02	33.68	354.49
2013-08-20 11:15:00	-3.46	-80.56	23.03	33.68	353.15
2013-08-20 11:16:00	-3.46	-80.56	23.01	33.63	352.73
2013-08-20 11:17:00	-3.46	-80.56	23.01	33.68	352.21
2013-08-20 11:18:00	-3.46	-80.55	23.01	33.68	353.35
2013-08-20 11:19:00	-3.46	-80.55	23.04	33.68	353.14
2013-08-20 11:20:00	-3.45	-80.55	23.02	33.68	352.75
2013-08-20 11:21:00	-3.45	-80.55	23.04	33.67	352.63
2013-08-20 11:22:00	-3.45	-80.55	23.04	33.68	352.94
2013-08-20 11:23:00	-3.45	-80.54	23.02	33.69	352.66
2013-08-20 11:24:00	-3.45	-80.54	22.96	33.69	351.95
2013-08-20 11:25:00	-3.45	-80.54	22.96	33.69	350.62
2013-08-20 11:26:00	-3.45	-80.54	22.98	33.68	349.04
2013-08-20 11:27:00	-3.45	-80.54	23	33.67	352.25
2013-08-20 11:28:00	-3.45	-80.53	23.03	33.66	354.97
2013-08-20 11:29:00	-3.45	-80.53	23.06	33.64	355.33
2013-08-20 11:30:00	-3.45	-80.53	23.09	33.61	356.14
2013-08-20 11:31:00	-3.45	-80.53	23.1	33.6	355.89
2013-08-20 11:32:00	-3.45	-80.52	23.14	33.59	355.15
2013-08-20 11:33:00	-3.45	-80.52	23.17	33.59	352.39
2013-08-20 11:34:00	-3.45	-80.52	23.18	33.59	350.71
2013-08-20 11:35:00	-3.45	-80.52	23.19	33.58	351.51
2013-08-20 11:36:00	-3.45	-80.51	23.19	33.57	350.05
2013-08-20 11:37:00	-3.45	-80.51	23.19	33.55	346.06
2013-08-20 11:38:00	-3.45	-80.51	23.16	33.51	340.78
2013-08-20 11:39:00	-3.45	-80.51	23.1	33.48	335.21
2013-08-20 11:40:00	-3.45	-80.51	23.09	33.47	330.17
2013-08-20 11:41:00	-3.45	-80.5	23.1	33.46	325.56
2013-08-20 11:42:00	-3.45	-80.5	23.11	33.45	322.49
2013-08-20 11:43:00	-3.45	-80.5	23.13	33.44	321.47
2013-08-20 11:44:00	-3.45	-80.5	23.15	33.42	324.28
2013-08-20 11:45:00	-3.45	-80.49	23.17	33.42	327.28
2013-08-20 11:46:00	-3.45	-80.49	23.17	33.42	327.1
2013-08-20 11:47:00	-3.45	-80.49	23.18	33.42	330.2
2013-08-20 11:48:00	-3.45	-80.49	23.19	33.42	335.24
2013-08-20 11:49:00	-3.45	-80.49	23.2	33.44	340.65
2013-08-20 11:50:00	-3.45	-80.48	23.2	33.45	347.52
2013-08-20 11:51:00	-3.45	-80.48	23.22	33.44	353.48
2013-08-20 11:52:00	-3.45	-80.48	23.25	33.39	358.83
2013-08-20 11:53:00	-3.45	-80.48	23.29	33.34	363.47
2013-08-20 11:54:00	-3.45	-80.47	23.34	33.31	365.37
2013-08-20 11:55:00	-3.45	-80.47	23.38	33.3	366.69
2013-08-20 11:56:00	-3.45	-80.47	23.4	33.28	367.89
2013-08-20 11:57:00	-3.45	-80.47	23.41	33.29	368.6
2013-08-20 11:58:00	-3.45	-80.46	23.42	33.29	370.24
2013-08-20 11:59:00	-3.45	-80.46	23.43	33.29	371.6
2013-08-20 12:00:00	-3.45	-80.46	23.44	33.28	369.52
2013-08-20 12:01:00	-3.45	-80.46	23.42	33.28	367.16
2013-08-20 12:02:00	-3.45	-80.45	23.43	33.28	365.85
2013-08-20 12:03:00	-3.45	-80.45	23.45	33.28	363.56
2013-08-20 12:04:00	-3.45	-80.45	23.46	33.28	361.63
2013-08-20 12:05:00	-3.45	-80.45	23.47	33.27	361.56
2013-08-20 12:06:00	-3.45	-80.45	23.47	33.28	361.82
2013-08-20 12:07:00	-3.45	-80.45	23.42	33.24	360.6
2013-08-20 12:08:00	-3.45	-80.45	23.48	33.24	361.19
2013-08-20 12:09:00	-3.45	-80.45	23.48	33.27	359.16
2013-08-20 12:10:00	-3.45	-80.45	23.47	33.28	358.61
2013-08-20 12:11:00	-3.45	-80.45	23.46	33.28	359.55
2013-08-20 12:12:00	-3.45	-80.45	23.46	33.25	359.09
2013-08-20 12:13:00	-3.45	-80.45	23.46	33.28	359.48
2013-08-20 12:14:00	-3.45	-80.45	23.46	33.29	361.85
2013-08-20 12:15:00	-3.45	-80.45	23.47	33.28	363.32
2013-08-20 12:16:00	-3.45	-80.45	23.47	33.28	364.09
2013-08-20 12:17:00	-3.45	-80.45	23.46	33.28	364.05
2013-08-20 12:18:00	-3.45	-80.45	23.47	33.27	362.21
2013-08-20 12:19:00	-3.45	-80.45	23.48	33.27	361.58
2013-08-20 12:20:00	-3.45	-80.45	23.48	33.28	362.31
2013-08-20 12:21:00	-3.45	-80.45	23.48	33.27	361.67
2013-08-20 12:22:00	-3.45	-80.45	23.48	33.27	360.04
2013-08-20 12:23:00	-3.45	-80.45	23.49	33.27	357
2013-08-20 12:24:00	-3.45	-80.45	23.49	33.27	355.49
2013-08-20 12:25:00	-3.45	-80.45	23.5	33.26	354.13
2013-08-20 12:26:00	-3.45	-80.45	23.5	33.26	352.13
2013-08-20 12:27:00	-3.45	-80.45	23.5	33.23	350.23
2013-08-20 12:28:00	-3.45	-80.45	23.51	33.22	349.37
2013-08-20 12:29:00	-3.45	-80.45	23.51	33.22	348.92
2013-08-20 12:30:00	-3.45	-80.44	23.51	33.22	345.09
2013-08-20 12:31:00	-3.45	-80.44	23.51	33.2	342.23
2013-08-20 12:32:00	-3.45	-80.44	23.5	33.15	339.02
2013-08-20 12:33:00	-3.45	-80.44	23.52	33.13	336.31
2013-08-20 12:34:00	-3.45	-80.43	23.52	33.08	337.26
2013-08-20 12:35:00	-3.45	-80.43	23.56	33.05	337.75
2013-08-20 12:36:00	-3.45	-80.43	23.61	33	336.82
2013-08-20 12:37:00	-3.45	-80.44	23.65	32.96	336.35
2013-08-20 12:38:00	-3.45	-80.44	23.67	32.96	339.11
2013-08-20 12:39:00	-3.45	-80.44	23.67	32.99	341.51
2013-08-20 12:40:00	-3.46	-80.44	23.62	33.02	343.31
2013-08-20 12:41:00	-3.46	-80.45	23.61	33.03	348.36
2013-08-20 12:42:00	-3.46	-80.45	23.6	33.07	353.11
2013-08-20 12:43:00	-3.46	-80.45	23.59	33.1	357.7
2013-08-20 12:44:00	-3.46	-80.46	23.57	33.12	361.89
2013-08-20 12:45:00	-3.46	-80.46	23.6	33.13	365.42
2013-08-20 12:46:00	-3.46	-80.46	23.59	33.12	369.53
2013-08-20 12:47:00	-3.46	-80.46	23.56	33.11	374.57
2013-08-20 12:48:00	-3.47	-80.47	23.59	33.12	379
2013-08-20 12:49:00	-3.47	-80.47	23.62	33.12	381.71
2013-08-20 12:50:00	-3.47	-80.47	23.59	33.11	380.17
2013-08-20 12:51:00	-3.47	-80.47	23.6	33.14	378.39
2013-08-20 12:52:00	-3.47	-80.48	23.64	33.14	379.69
2013-08-20 12:53:00	-3.47	-80.48	23.67	33.13	379.66
2013-08-20 12:54:00	-3.47	-80.48	23.67	33.13	380.94
2013-08-20 12:55:00	-3.47	-80.48	23.66	33.13	382.73
2013-08-20 12:56:00	-3.48	-80.49	23.66	33.14	383.8
2013-08-20 12:57:00	-3.48	-80.49	23.68	33.15	383.9
2013-08-20 12:58:00	-3.48	-80.49	23.63	33.16	383.14
2013-08-20 12:59:00	-3.48	-80.49	23.64	33.17	383.86
2013-08-20 13:00:00	-3.48	-80.5	23.65	33.18	383.64
2013-08-20 13:01:00	-3.48	-80.5	23.58	33.19	387.41
2013-08-20 13:02:00	-3.48	-80.5	23.58	33.2	394.01
2013-08-20 13:03:00	-3.48	-80.5	23.58	33.2	396.72
2013-08-20 13:04:00	-3.49	-80.51	23.49	33.23	398.91
2013-08-20 13:05:00	-3.49	-80.51	23.5	33.21	399.14
2013-08-20 13:06:00	-3.49	-80.51	23.5	33.24	397.68
2013-08-20 13:07:00	-3.49	-80.52	23.49	33.25	397.2
2013-08-20 13:08:00	-3.49	-80.52	23.47	33.26	395.21
2013-08-20 13:09:00	-3.49	-80.52	23.44	33.28	391.89
2013-08-20 13:10:00	-3.49	-80.52	23.41	33.29	388.75
2013-08-20 13:11:00	-3.49	-80.53	23.34	33.32	385.97
2013-08-20 13:12:00	-3.5	-80.53	23.35	33.33	381.59
2013-08-20 13:13:00	-3.5	-80.53	23.36	33.34	375.11
2013-08-20 13:14:00	-3.5	-80.53	23.31	33.33	368.64
2013-08-20 13:15:00	-3.5	-80.54	23.31	33.33	361.17
2013-08-20 13:16:00	-3.5	-80.54	23.29	33.33	356.18
2013-08-20 13:17:00	-3.5	-80.54	23.27	33.32	354.18
2013-08-20 13:18:00	-3.5	-80.54	23.3	33.32	350.79
2013-08-20 13:19:00	-3.5	-80.54	23.33	33.31	346.44
2013-08-20 13:20:00	-3.5	-80.55	23.34	33.31	344.61
2013-08-20 13:21:00	-3.51	-80.55	23.34	33.31	345.28
2013-08-20 13:22:00	-3.51	-80.55	23.34	33.32	344.65
2013-08-20 13:23:00	-3.51	-80.55	23.33	33.33	344.89
2013-08-20 13:24:00	-3.51	-80.56	23.33	33.35	344.76
2013-08-20 13:25:00	-3.51	-80.56	23.28	33.37	345.69
2013-08-20 13:26:00	-3.51	-80.56	23.29	33.37	350.36
2013-08-20 13:27:00	-3.51	-80.56	23.29	33.33	352.94
2013-08-20 13:28:00	-3.51	-80.56	23.28	33.38	353.55
2013-08-20 13:29:00	-3.51	-80.57	23.26	33.36	354.21
2013-08-20 13:30:00	-3.52	-80.57	23.24	33.47	355.65
2013-08-20 13:31:00	-3.52	-80.57	23.22	33.55	355.63
2013-08-20 13:32:00	-3.52	-80.57	23.2	33.6	354.49
2013-08-20 13:33:00	-3.52	-80.58	23.19	33.63	354.62
2013-08-20 13:34:00	-3.52	-80.58	23.19	33.65	354.24
2013-08-20 13:35:00	-3.52	-80.58	23.2	33.66	353.76
2013-08-20 13:36:00	-3.52	-80.58	23.2	33.66	352.6
2013-08-20 13:37:00	-3.52	-80.58	23.16	33.66	350.46
2013-08-20 13:38:00	-3.52	-80.59	23.18	33.67	347.73
2013-08-20 13:39:00	-3.53	-80.59	23.18	33.69	346.11
2013-08-20 13:40:00	-3.53	-80.59	23.16	33.7	346.26
2013-08-20 13:41:00	-3.53	-80.59	23.13	33.71	347.12
2013-08-20 13:42:00	-3.53	-80.6	23.1	33.71	346.86
2013-08-20 13:43:00	-3.53	-80.6	23.06	33.71	344.21
2013-08-20 13:44:00	-3.53	-80.6	23.03	33.72	342.47
2013-08-20 13:45:00	-3.53	-80.6	23	33.72	341.9
2013-08-20 13:46:00	-3.53	-80.6	22.98	33.72	340.66
2013-08-20 13:47:00	-3.54	-80.61	22.95	33.72	340.85
2013-08-20 13:48:00	-3.54	-80.61	22.92	33.73	341.05
2013-08-20 13:49:00	-3.54	-80.61	22.89	33.73	342.34
2013-08-20 13:50:00	-3.54	-80.61	22.87	33.73	343.6
2013-08-20 13:51:00	-3.54	-80.61	22.87	33.73	342.41
2013-08-20 13:52:00	-3.54	-80.61	22.87	33.73	341.56
2013-08-20 13:53:00	-3.55	-80.62	22.87	33.73	342.42
2013-08-20 13:54:00	-3.55	-80.62	22.88	33.73	343.88
2013-08-20 13:55:00	-3.55	-80.62	22.88	33.73	344.73
2013-08-20 13:56:00	-3.55	-80.62	22.87	33.73	344.11
2013-08-20 13:57:00	-3.55	-80.62	22.86	33.73	347.36
2013-08-20 13:58:00	-3.55	-80.63	22.87	33.73	351.79
2013-08-20 13:59:00	-3.56	-80.63	22.91	33.73	353.47
2013-08-20 14:00:00	-3.56	-80.63	22.94	33.74	353.95
2013-08-20 14:01:00	-3.56	-80.63	22.96	33.74	354.46
2013-08-20 14:02:00	-3.56	-80.63	22.96	33.73	355.16
2013-08-20 14:03:00	-3.56	-80.64	22.94	33.74	355.42
2013-08-20 14:04:00	-3.56	-80.64	22.97	33.74	355.92
2013-08-20 14:05:00	-3.56	-80.64	22.99	33.74	356.21
2013-08-20 14:06:00	-3.56	-80.64	23	33.72	356.36
2013-08-20 14:07:00	-3.57	-80.64	23.01	33.74	357.98
2013-08-20 14:08:00	-3.57	-80.64	23	33.74	357.4
2013-08-20 14:09:00	-3.57	-80.64	23	33.74	353.97
2013-08-20 14:10:00	-3.57	-80.64	23.01	33.74	352.34
2013-08-20 14:11:00	-3.57	-80.64	23.02	33.74	351.7
2013-08-20 14:12:00	-3.57	-80.64	23.04	33.74	352
2013-08-20 14:13:00	-3.57	-80.64	23.05	33.74	353.83
2013-08-20 14:14:00	-3.57	-80.64	23.06	33.74	354.76
2013-08-20 14:15:00	-3.57	-80.63	23.04	33.74	355.28
2013-08-20 14:16:00	-3.57	-80.63	23.06	33.74	356.82
2013-08-20 14:17:00	-3.57	-80.63	23.05	33.74	356.37
2013-08-20 14:18:00	-3.57	-80.63	23.07	33.75	355.77
2013-08-20 14:19:00	-3.57	-80.63	23.08	33.74	355.7
2013-08-20 14:20:00	-3.57	-80.63	23.1	33.74	354.9
2013-08-20 14:21:00	-3.57	-80.63	23.1	33.74	354.04
2013-08-20 14:22:00	-3.57	-80.63	23.11	33.74	354.73
2013-08-20 14:23:00	-3.57	-80.63	23.12	33.74	353.9
2013-08-20 14:24:00	-3.57	-80.63	23.12	33.74	352.59
2013-08-20 14:25:00	-3.57	-80.62	23.12	33.74	352.93
2013-08-20 14:26:00	-3.57	-80.62	23.12	33.74	352.61
2013-08-20 14:27:00	-3.57	-80.62	23.11	33.74	350.24
2013-08-20 14:28:00	-3.57	-80.62	23.11	33.74	352.02
2013-08-20 14:29:00	-3.57	-80.62	23.11	33.74	354.71
2013-08-20 14:30:00	-3.57	-80.62	23.11	33.74	354.52
2013-08-20 14:31:00	-3.57	-80.62	23.1	33.74	357.06
2013-08-20 14:32:00	-3.57	-80.62	23.04	33.74	360.11
2013-08-20 14:33:00	-3.58	-80.62	23.04	33.73	360.39
2013-08-20 14:34:00	-3.58	-80.62	23.08	33.73	360.74
2013-08-20 14:35:00	-3.58	-80.62	23.08	33.73	361.31
2013-08-20 14:36:00	-3.58	-80.62	23.1	33.73	362.75
2013-08-20 14:37:00	-3.58	-80.62	23.13	33.72	365.25
2013-08-20 14:38:00	-3.58	-80.62	23.15	33.72	367.36
2013-08-20 14:39:00	-3.58	-80.62	23.16	33.71	NaN
2013-08-20 14:40:00	-3.58	-80.62	23.16	33.7	NaN
2013-08-20 14:41:00	-3.58	-80.62	23.18	33.69	NaN
2013-08-20 14:42:00	-3.58	-80.62	23.19	33.68	NaN
2013-08-20 14:43:00	-3.58	-80.62	23.19	33.69	NaN
2013-08-20 18:30:00	-3.75	-81.13	22.48	33.88	202.57
2013-08-20 18:31:00	-3.75	-81.14	22.46	33.88	206.74
2013-08-20 18:32:00	-3.75	-81.14	22.43	33.88	237.07
2013-08-20 18:33:00	-3.75	-81.14	22.43	33.88	298.53
2013-08-20 18:42:00	-3.75	-81.17	22.79	33.86	355.63
2013-08-20 18:43:00	-3.75	-81.17	22.52	33.79	379.96
2013-08-20 18:44:00	-3.75	-81.18	22.44	33.88	403.55
2013-08-20 18:45:00	-3.75	-81.18	22.35	33.87	409.27
2013-08-20 18:46:00	-3.75	-81.18	22.24	33.83	405.19
2013-08-20 18:55:00	-3.75	-81.18	22.64	33.9	307.65
2013-08-20 18:56:00	-3.75	-81.18	22.59	33.92	282.52
2013-08-20 18:57:00	-3.75	-81.18	22.38	33.93	262.24
2013-08-20 18:58:00	-3.75	-81.19	22.27	33.93	242.77
2013-08-20 18:59:00	-3.75	-81.19	22.21	33.92	229.12
2013-08-20 19:00:00	-3.75	-81.19	22.18	33.92	218.17
2013-08-20 19:01:00	-3.75	-81.19	22.16	33.92	235.36
2013-08-20 19:02:00	-3.75	-81.19	22.14	33.92	267.37
2013-08-20 19:03:00	-3.75	-81.19	22.14	33.92	284.97
2013-08-20 19:04:00	-3.75	-81.19	22.16	33.91	298.12
2013-08-20 19:05:00	-3.75	-81.19	22.13	33.91	307.15
2013-08-20 19:06:00	-3.75	-81.19	22.15	33.9	314.72
2013-08-20 19:07:00	-3.75	-81.19	22.15	33.9	321.29
2013-08-20 19:08:00	-3.75	-81.19	22.14	33.91	326.01
2013-08-20 19:09:00	-3.75	-81.19	22.15	33.91	330.57
2013-08-20 19:10:00	-3.75	-81.19	22.16	33.9	333.37
2013-08-20 19:11:00	-3.75	-81.19	22.13	33.91	334.64
2013-08-20 19:12:00	-3.75	-81.19	22.13	33.9	334.87
2013-08-20 19:13:00	-3.75	-81.19	22.16	33.9	334.2
2013-08-20 19:14:00	-3.75	-81.19	22.14	33.91	335.17
2013-08-20 19:15:00	-3.75	-81.19	22.17	33.91	335.84
2013-08-20 19:16:00	-3.75	-81.19	22.19	33.9	336.83
2013-08-20 19:17:00	-3.75	-81.19	22.2	33.9	337.6
2013-08-20 19:18:00	-3.75	-81.2	22.16	33.91	335.54
2013-08-20 19:19:00	-3.75	-81.2	22.13	33.91	335.09
2013-08-20 19:20:00	-3.75	-81.2	22.09	33.92	334.22
2013-08-20 19:21:00	-3.75	-81.21	22.09	33.92	334.44
2013-08-20 19:22:00	-3.75	-81.21	22.05	33.92	337.07
2013-08-20 19:23:00	-3.75	-81.21	22	33.93	337.91
2013-08-20 19:24:00	-3.75	-81.22	21.96	33.85	338.46
2013-08-20 19:25:00	-3.75	-81.22	21.81	33.93	338.61
2013-08-20 19:26:00	-3.75	-81.22	21.76	33.93	339.66
2013-08-20 19:27:00	-3.75	-81.22	21.71	33.93	341.9
2013-08-20 19:28:00	-3.75	-81.23	21.68	33.93	342
2013-08-20 19:29:00	-3.75	-81.23	21.66	33.94	346.11
2013-08-20 19:30:00	-3.75	-81.23	21.64	33.94	350.36
2013-08-20 19:31:00	-3.75	-81.24	21.62	33.95	352.19
2013-08-20 19:32:00	-3.75	-81.24	21.59	33.95	353.5
2013-08-20 19:33:00	-3.75	-81.24	21.57	33.97	353.15
2013-08-20 19:34:00	-3.75	-81.24	21.54	33.97	354.72
2013-08-20 19:35:00	-3.75	-81.25	21.51	33.98	356.73
2013-08-20 19:36:00	-3.75	-81.25	21.48	33.97	357.6
2013-08-20 19:37:00	-3.75	-81.25	21.45	34	356.78
2013-08-20 19:38:00	-3.75	-81.26	21.42	34	356.05
2013-08-20 19:39:00	-3.75	-81.26	21.34	33.99	356.44
2013-08-20 19:40:00	-3.75	-81.26	21.38	34.01	354.46
2013-08-20 19:41:00	-3.75	-81.27	21.37	34.01	353.67
2013-08-20 19:42:00	-3.75	-81.27	21.36	34.01	353.77
2013-08-20 19:43:00	-3.75	-81.27	21.35	34.01	352.28
2013-08-20 19:44:00	-3.75	-81.27	21.29	34.01	350.05
2013-08-20 19:45:00	-3.75	-81.28	21.29	34.02	347.71
2013-08-20 19:46:00	-3.75	-81.28	21.3	34.02	346.34
2013-08-20 19:47:00	-3.75	-81.28	21.3	34.02	343.27
2013-08-20 19:48:00	-3.75	-81.29	21.3	34.03	343.12
2013-08-20 19:49:00	-3.75	-81.29	21.29	34.03	344.85
2013-08-20 19:50:00	-3.75	-81.29	21.27	34.03	344.83
2013-08-20 19:51:00	-3.75	-81.29	21.26	34.03	342.02
2013-08-20 19:52:00	-3.75	-81.3	21.25	34.03	341.42
2013-08-20 19:53:00	-3.75	-81.3	21.24	34.04	345.34
2013-08-20 19:54:00	-3.75	-81.3	21.22	34.05	345.98
2013-08-20 19:55:00	-3.75	-81.3	21.18	34.06	346.61
2013-08-20 19:56:00	-3.75	-81.31	21.14	34.07	347.49
2013-08-20 19:57:00	-3.75	-81.31	21.12	34.07	348.22
2013-08-20 19:58:00	-3.75	-81.31	21.1	34.07	352.8
2013-08-20 19:59:00	-3.75	-81.31	21.07	34.08	351.94
2013-08-20 20:00:00	-3.75	-81.32	21.05	34.08	347.08
2013-08-20 20:01:00	-3.75	-81.32	21.02	34.09	346.13
2013-08-20 20:02:00	-3.75	-81.32	21.02	34.08	348.35
2013-08-20 20:03:00	-3.75	-81.33	21.03	34.08	349.24
2013-08-20 20:04:00	-3.75	-81.33	21.04	34.08	344.66
2013-08-20 20:05:00	-3.75	-81.33	21.05	34.08	342.01
2013-08-20 20:06:00	-3.75	-81.33	21.05	34.08	343.94
2013-08-20 20:07:00	-3.75	-81.34	21.05	34.08	347.45
2013-08-20 20:08:00	-3.75	-81.34	21.05	34.07	348.45
2013-08-20 20:09:00	-3.75	-81.34	21.05	34.08	346.14
2013-08-20 20:10:00	-3.75	-81.35	21.05	34.08	348.66
2013-08-20 20:11:00	-3.75	-81.35	21.05	34.07	353.99
2013-08-20 20:12:00	-3.75	-81.35	21.05	34.06	356.09
2013-08-20 20:13:00	-3.75	-81.35	21.04	34.07	355.37
2013-08-20 20:14:00	-3.75	-81.36	21.04	34.07	354.57
2013-08-20 20:15:00	-3.75	-81.36	20.98	34.08	359.61
2013-08-20 20:16:00	-3.75	-81.36	21.01	34.07	364.82
2013-08-20 20:17:00	-3.75	-81.37	21.01	34.07	363.01
2013-08-20 20:18:00	-3.75	-81.37	21	34.08	361.58
2013-08-20 20:19:00	-3.75	-81.37	20.99	34.08	361.36
2013-08-20 20:20:00	-3.75	-81.37	20.93	34.08	361.77
2013-08-20 20:21:00	-3.75	-81.38	20.94	34.09	361.17
2013-08-20 20:22:00	-3.75	-81.38	20.91	34.08	358.46
2013-08-20 20:23:00	-3.75	-81.38	20.92	34.09	360.16
2013-08-20 20:24:00	-3.75	-81.39	20.92	34.1	363.09
2013-08-20 20:25:00	-3.75	-81.39	20.91	34.09	363.5
2013-08-20 20:26:00	-3.75	-81.39	20.91	34.1	364.14
2013-08-20 20:27:00	-3.75	-81.39	20.9	34.1	364.9
2013-08-20 20:28:00	-3.75	-81.4	20.9	34.11	368.19
2013-08-20 20:29:00	-3.75	-81.4	20.89	34.12	369.75
2013-08-20 20:30:00	-3.75	-81.4	20.87	34.12	371.74
2013-08-20 20:31:00	-3.75	-81.41	20.86	34.13	372.78
2013-08-20 20:32:00	-3.75	-81.41	20.85	34.13	372.55
2013-08-20 20:33:00	-3.75	-81.41	20.8	34.14	373.35
2013-08-20 20:34:00	-3.75	-81.41	20.84	34.13	371.68
2013-08-20 20:35:00	-3.75	-81.42	20.84	34.14	367.91
2013-08-20 20:36:00	-3.75	-81.42	20.81	34.13	365.04
2013-08-20 20:37:00	-3.75	-81.42	20.82	34.13	363.87
2013-08-20 20:38:00	-3.75	-81.43	20.83	34.12	363.85
2013-08-20 20:39:00	-3.75	-81.43	20.84	34.13	360.78
2013-08-20 20:40:00	-3.75	-81.43	20.85	34.12	356.01
2013-08-20 20:41:00	-3.75	-81.43	20.85	34.12	351.58
2013-08-20 20:42:00	-3.75	-81.44	20.87	34.13	351.31
2013-08-20 20:43:00	-3.75	-81.44	20.83	34.13	351.23
2013-08-20 20:44:00	-3.75	-81.44	20.86	34.11	348.27
2013-08-20 20:45:00	-3.75	-81.45	20.89	34.08	347.63
2013-08-20 20:46:00	-3.75	-81.45	20.9	34.11	349.58
2013-08-20 20:47:00	-3.75	-81.45	20.9	34.11	349.67
2013-08-20 20:48:00	-3.75	-81.45	20.9	34.11	345.26
2013-08-20 20:49:00	-3.75	-81.45	20.9	34.11	342.19
2013-08-20 20:50:00	-3.75	-81.45	20.91	34.11	342.84
2013-08-20 20:51:00	-3.75	-81.46	20.91	34.11	344.91
2013-08-20 20:52:00	-3.75	-81.46	20.92	34.11	347.4
2013-08-20 20:53:00	-3.75	-81.46	20.91	34.11	345.41
2013-08-20 20:54:00	-3.75	-81.46	20.9	34.11	344.23
2013-08-20 20:55:00	-3.75	-81.47	20.9	34.11	350.05
2013-08-20 20:56:00	-3.75	-81.47	20.9	34.11	351.44
2013-08-20 20:57:00	-3.75	-81.47	20.88	34.12	351.01
2013-08-20 20:58:00	-3.75	-81.47	20.88	34.12	354.53
2013-08-20 20:59:00	-3.75	-81.47	20.86	34.12	358.15
2013-08-20 21:00:00	-3.75	-81.47	20.86	34.12	357.12
2013-08-20 21:01:00	-3.75	-81.47	20.88	34.12	354.76
2013-08-20 21:02:00	-3.75	-81.47	20.89	34.12	353.92
2013-08-20 21:03:00	-3.75	-81.47	20.9	34.12	353.56
2013-08-20 21:04:00	-3.75	-81.47	20.9	34.12	353.66
2013-08-20 21:05:00	-3.75	-81.47	20.9	34.1	355.28
2013-08-20 21:06:00	-3.75	-81.47	20.87	34.12	353.6
2013-08-20 21:07:00	-3.75	-81.47	20.9	34.12	351.59
2013-08-20 21:08:00	-3.75	-81.47	20.86	34.11	351.34
2013-08-20 21:09:00	-3.75	-81.47	20.89	34.12	346.91
2013-08-20 21:10:00	-3.75	-81.48	20.9	34.13	343.64
2013-08-20 21:11:00	-3.75	-81.48	20.85	34.12	347.49
2013-08-20 21:12:00	-3.75	-81.48	20.86	34.11	347.15
2013-08-20 21:13:00	-3.75	-81.49	20.87	34.12	342.8
2013-08-20 21:14:00	-3.75	-81.49	20.89	34.12	340.77
2013-08-20 21:15:00	-3.75	-81.49	20.88	34.11	341.18
2013-08-20 21:16:00	-3.75	-81.49	20.92	34.12	340.46
2013-08-20 21:17:00	-3.75	-81.5	20.94	34.12	339.15
2013-08-20 21:18:00	-3.75	-81.5	20.94	34.1	337.09
2013-08-20 21:19:00	-3.75	-81.5	20.94	34.12	334.61
2013-08-20 21:20:00	-3.75	-81.5	20.95	34.07	337.29
2013-08-20 21:21:00	-3.75	-81.51	20.94	34.12	337.95
2013-08-20 21:22:00	-3.75	-81.51	20.93	34.12	333.67
2013-08-20 21:23:00	-3.75	-81.51	20.92	34.12	333.85
2013-08-20 21:24:00	-3.75	-81.52	20.89	34.11	338.05
2013-08-20 21:25:00	-3.75	-81.52	20.9	34.12	338.08
2013-08-20 21:26:00	-3.75	-81.52	20.87	34.12	334.24
2013-08-20 21:27:00	-3.75	-81.53	20.88	34.12	332.18
2013-08-20 21:28:00	-3.75	-81.53	20.86	34.13	330.94
2013-08-20 21:29:00	-3.75	-81.53	20.9	34.11	333.71
2013-08-20 21:30:00	-3.75	-81.53	20.92	34.13	338.12
2013-08-20 21:31:00	-3.75	-81.54	20.91	34.06	336.56
2013-08-20 21:32:00	-3.75	-81.54	20.9	34.12	337.66
2013-08-20 21:33:00	-3.75	-81.54	20.88	34.13	342.49
2013-08-20 21:34:00	-3.75	-81.55	20.87	34.13	344.64
2013-08-20 21:35:00	-3.75	-81.55	20.84	34.14	346.06
2013-08-20 21:36:00	-3.75	-81.55	20.83	34.14	350.21
2013-08-20 21:37:00	-3.75	-81.55	20.81	34.14	356.24
2013-08-20 21:38:00	-3.75	-81.56	20.79	34.15	359.91
2013-08-20 21:39:00	-3.75	-81.56	20.75	34.15	362.71
2013-08-20 21:40:00	-3.75	-81.56	20.71	34.16	367.18
2013-08-20 21:41:00	-3.75	-81.57	20.66	34.17	371.14
2013-08-20 21:42:00	-3.75	-81.57	20.63	34.17	376.2
2013-08-20 21:43:00	-3.75	-81.57	20.6	34.18	380.11
2013-08-20 21:44:00	-3.75	-81.57	20.57	34.18	383.6
2013-08-20 21:45:00	-3.75	-81.58	20.53	34.2	384.61
2013-08-20 21:46:00	-3.75	-81.58	20.49	34.2	386.02
2013-08-20 21:47:00	-3.75	-81.58	20.45	34.21	391.18
2013-08-20 21:48:00	-3.75	-81.59	20.4	34.22	394.42
2013-08-20 21:49:00	-3.75	-81.59	20.36	34.23	399.57
2013-08-20 21:50:00	-3.75	-81.59	20.33	34.23	404.4
2013-08-20 21:51:00	-3.75	-81.59	20.25	34.24	404.44
2013-08-20 21:52:00	-3.75	-81.6	20.23	34.25	403.53
2013-08-20 21:53:00	-3.75	-81.6	20.21	34.26	404.11
2013-08-20 21:54:00	-3.75	-81.6	20.17	34.27	404.34
2013-08-20 21:55:00	-3.75	-81.61	20.14	34.27	401.44
2013-08-20 21:56:00	-3.75	-81.61	20.13	34.27	402.69
2013-08-20 21:57:00	-3.75	-81.61	20.12	34.27	405.68
2013-08-20 21:58:00	-3.75	-81.61	20.12	34.27	403.82
2013-08-20 21:59:00	-3.75	-81.62	20.11	34.28	401.67
2013-08-20 22:00:00	-3.75	-81.62	20.08	34.28	398.91
2013-08-20 22:01:00	-3.75	-81.62	20.06	34.29	399.59
2013-08-20 22:02:00	-3.75	-81.63	20.03	34.29	398.94
2013-08-20 22:03:00	-3.75	-81.63	20.02	34.29	396.27
2013-08-20 22:04:00	-3.75	-81.63	20.01	34.29	396.26
2013-08-20 22:05:00	-3.75	-81.63	20.01	34.29	396.7
2013-08-20 22:06:00	-3.75	-81.64	20.01	34.29	395.75
2013-08-20 22:07:00	-3.75	-81.64	20	34.29	395.08
2013-08-20 22:08:00	-3.75	-81.64	20	34.29	393.62
2013-08-20 22:09:00	-3.75	-81.65	19.98	34.29	390.84
2013-08-20 22:10:00	-3.75	-81.65	19.93	34.29	392.89
2013-08-20 22:11:00	-3.75	-81.65	19.96	34.3	398.23
2013-08-20 22:12:00	-3.75	-81.65	19.98	34.27	411.67
2013-08-20 22:13:00	-3.75	-81.65	19.97	34.29	437.39
2013-08-20 22:14:00	-3.75	-81.66	19.99	34.3	463.69
2013-08-20 22:15:00	-3.75	-81.66	19.91	34.3	485.2
2013-08-20 23:17:00	-3.72	-81.73	21.52	34.28	361.08
2013-08-20 23:18:00	-3.72	-81.73	20.28	34.32	349.42
2013-08-20 23:19:00	-3.73	-81.73	19.98	34.32	337.4
2013-08-20 23:20:00	-3.73	-81.74	19.91	34.32	320.49
2013-08-20 23:21:00	-3.73	-81.74	19.85	34.33	310.48
2013-08-20 23:22:00	-3.73	-81.74	19.81	34.34	303.34
2013-08-20 23:23:00	-3.73	-81.74	19.81	34.34	308.93
2013-08-20 23:24:00	-3.73	-81.75	19.81	34.33	326.82
2013-08-20 23:25:00	-3.73	-81.75	19.8	34.34	343
2013-08-20 23:26:00	-3.73	-81.75	19.79	34.33	359.6
2013-08-20 23:27:00	-3.74	-81.75	19.79	34.33	369.55
2013-08-20 23:28:00	-3.74	-81.75	19.78	34.33	376.32
2013-08-20 23:29:00	-3.74	-81.75	19.8	34.33	378.22
2013-08-20 23:30:00	-3.74	-81.76	19.81	34.33	380.74
2013-08-20 23:31:00	-3.74	-81.76	19.8	34.33	388.47
2013-08-20 23:32:00	-3.74	-81.76	19.82	34.32	388.66
2013-08-20 23:33:00	-3.74	-81.76	19.84	34.3	390.04
2013-08-20 23:34:00	-3.75	-81.76	19.84	34.32	392.59
2013-08-20 23:35:00	-3.75	-81.76	19.84	34.32	393.91
2013-08-20 23:36:00	-3.75	-81.77	19.84	34.32	398.09
2013-08-20 23:37:00	-3.75	-81.77	19.82	34.33	397.15
2013-08-20 23:38:00	-3.75	-81.77	19.81	34.31	396.8
2013-08-20 23:39:00	-3.75	-81.77	19.81	34.33	399.88
2013-08-20 23:40:00	-3.75	-81.78	19.78	34.33	401.27
2013-08-20 23:41:00	-3.75	-81.78	19.8	34.33	404.43
2013-08-20 23:42:00	-3.75	-81.78	19.8	34.33	408.52
2013-08-20 23:43:00	-3.75	-81.78	19.79	34.33	410.36
2013-08-20 23:44:00	-3.75	-81.79	19.77	34.33	409.01
2013-08-20 23:45:00	-3.75	-81.79	19.73	34.34	411.56
2013-08-20 23:46:00	-3.75	-81.79	19.71	34.34	415.91
2013-08-20 23:47:00	-3.75	-81.79	19.7	34.34	413.64
2013-08-20 23:48:00	-3.75	-81.8	19.7	34.34	413.61
2013-08-20 23:49:00	-3.75	-81.8	19.71	34.34	419.83
2013-08-20 23:50:00	-3.75	-81.8	19.66	34.34	420.63
2013-08-20 23:51:00	-3.75	-81.8	19.64	34.35	422.36
2013-08-20 23:52:00	-3.75	-81.81	19.65	34.34	420.83
2013-08-20 23:53:00	-3.75	-81.81	19.68	34.34	417.75
2013-08-20 23:54:00	-3.75	-81.81	19.69	34.34	420.57
2013-08-20 23:55:00	-3.75	-81.82	19.61	34.34	423.32
2013-08-20 23:56:00	-3.75	-81.82	19.61	34.35	426.67
2013-08-20 23:57:00	-3.75	-81.82	19.62	34.35	423.59
2013-08-20 23:58:00	-3.75	-81.82	19.61	34.36	421.08
2013-08-20 23:59:00	-3.75	-81.83	19.61	34.36	426.64
2013-08-21	-3.75	-81.83	19.6	34.36	424.97
2013-08-21 00:01:00	-3.75	-81.83	19.57	34.36	424.29
2013-08-21 00:02:00	-3.75	-81.83	19.56	34.37	427.88
2013-08-21 00:03:00	-3.75	-81.84	19.56	34.36	427.37
2013-08-21 00:04:00	-3.75	-81.84	19.56	34.36	428.2
2013-08-21 00:05:00	-3.75	-81.84	19.57	34.36	433.02
2013-08-21 00:06:00	-3.75	-81.84	19.56	34.33	436.27
2013-08-21 00:07:00	-3.75	-81.85	19.54	34.37	439.7
2013-08-21 00:08:00	-3.75	-81.85	19.5	34.38	443.5
2013-08-21 00:09:00	-3.75	-81.85	19.47	34.37	442.56
2013-08-21 00:10:00	-3.75	-81.86	19.44	34.38	438.9
2013-08-21 00:11:00	-3.75	-81.86	19.44	34.39	441.53
2013-08-21 00:12:00	-3.75	-81.86	19.42	34.39	442.03
2013-08-21 00:13:00	-3.75	-81.86	19.42	34.39	436.52
2013-08-21 00:14:00	-3.75	-81.87	19.4	34.39	442.24
2013-08-21 00:15:00	-3.75	-81.87	19.42	34.39	450.6
2013-08-21 00:16:00	-3.75	-81.87	19.41	34.39	449.03
2013-08-21 00:17:00	-3.75	-81.87	19.41	34.4	444.42
2013-08-21 00:18:00	-3.75	-81.88	19.38	34.4	441.88
2013-08-21 00:19:00	-3.75	-81.88	19.3	34.38	443.83
2013-08-21 00:20:00	-3.75	-81.88	19.31	34.4	447.66
2013-08-21 00:21:00	-3.75	-81.88	19.3	34.39	450.33
2013-08-21 00:22:00	-3.75	-81.89	19.28	34.41	449.59
2013-08-21 00:23:00	-3.75	-81.89	19.28	34.41	447.23
2013-08-21 00:24:00	-3.75	-81.89	19.3	34.41	452.72
2013-08-21 00:25:00	-3.75	-81.9	19.31	34.41	455.2
2013-08-21 00:26:00	-3.75	-81.9	19.31	34.41	449.36
2013-08-21 00:27:00	-3.75	-81.9	19.29	34.4	444.24
2013-08-21 00:28:00	-3.75	-81.9	19.29	34.41	446.23
2013-08-21 00:29:00	-3.75	-81.91	19.3	34.41	446.73
2013-08-21 00:30:00	-3.75	-81.91	19.29	34.39	442.99
2013-08-21 00:31:00	-3.75	-81.91	19.28	34.42	442.56
2013-08-21 00:32:00	-3.75	-81.91	19.28	34.41	443.34
2013-08-21 00:33:00	-3.75	-81.92	19.24	34.41	442.85
2013-08-21 00:34:00	-3.75	-81.92	19.26	34.41	445.6
2013-08-21 00:35:00	-3.75	-81.92	19.27	34.41	446
2013-08-21 00:36:00	-3.75	-81.92	19.28	34.41	444.65
2013-08-21 00:37:00	-3.75	-81.93	19.26	34.41	443.39
2013-08-21 00:38:00	-3.75	-81.93	19.26	34.41	444.52
2013-08-21 00:39:00	-3.75	-81.93	19.26	34.42	445.68
2013-08-21 00:40:00	-3.75	-81.94	19.26	34.42	443.59
2013-08-21 00:41:00	-3.75	-81.94	19.25	34.42	446.17
2013-08-21 00:42:00	-3.75	-81.94	19.24	34.41	449.78
2013-08-21 00:43:00	-3.75	-81.94	19.24	34.42	450.77
2013-08-21 00:44:00	-3.75	-81.95	19.25	34.42	453.04
2013-08-21 00:45:00	-3.75	-81.95	19.23	34.43	454.84
2013-08-21 00:46:00	-3.75	-81.95	19.24	34.43	452.67
2013-08-21 00:47:00	-3.75	-81.95	19.22	34.43	452.6
2013-08-21 00:48:00	-3.75	-81.96	19.21	34.4	456.24
2013-08-21 00:49:00	-3.75	-81.96	19.19	34.44	458.89
2013-08-21 00:50:00	-3.75	-81.96	19.17	34.44	460.54
2013-08-21 00:51:00	-3.75	-81.96	19.16	34.45	465
2013-08-21 00:52:00	-3.75	-81.97	19.12	34.44	469.06
2013-08-21 00:53:00	-3.75	-81.97	19.13	34.45	469.46
2013-08-21 00:54:00	-3.75	-81.97	19.11	34.46	469.71
2013-08-21 00:55:00	-3.75	-81.98	19.08	34.46	469.75
2013-08-21 00:56:00	-3.75	-81.98	19.03	34.47	470.09
2013-08-21 00:57:00	-3.75	-81.98	19.04	34.47	475.02
2013-08-21 00:58:00	-3.75	-81.98	19.05	34.47	478.55
2013-08-21 00:59:00	-3.75	-81.99	19.02	34.47	477.06
2013-08-21 01:00:00	-3.75	-81.99	18.99	34.47	473.92
2013-08-21 01:01:00	-3.75	-81.99	19.01	34.47	475.26
2013-08-21 01:02:00	-3.75	-81.99	19	34.48	475.97
2013-08-21 01:03:00	-3.75	-82	18.99	34.48	471.13
2013-08-21 01:04:00	-3.75	-82	18.95	34.48	471.73
2013-08-21 01:05:00	-3.75	-82	18.91	34.45	470.65
2013-08-21 01:06:00	-3.76	-82	18.92	34.48	469.87
2013-08-21 01:07:00	-3.76	-82	18.93	34.48	470.72
2013-08-21 01:08:00	-3.76	-82	18.92	34.48	465.81
2013-08-21 01:09:00	-3.76	-82.01	18.94	34.48	459.05
2013-08-21 01:10:00	-3.76	-82.01	18.94	34.48	462.24
2013-08-21 01:11:00	-3.76	-82.01	18.93	34.48	467.14
2013-08-21 01:12:00	-3.77	-82.01	18.92	34.48	464.36
2013-08-21 01:13:00	-3.77	-82.01	18.88	34.48	461.95
2013-08-21 01:14:00	-3.77	-82.01	18.89	34.49	460.32
2013-08-21 01:15:00	-3.77	-82.02	18.89	34.49	457.47
2013-08-21 01:16:00	-3.77	-82.02	18.85	34.49	459
2013-08-21 01:17:00	-3.77	-82.02	18.87	34.49	459.87
2013-08-21 01:18:00	-3.77	-82.02	18.87	34.49	459.1
2013-08-21 01:19:00	-3.78	-82.02	18.88	34.49	462.03
2013-08-21 01:20:00	-3.78	-82.02	18.88	34.49	466.77
2013-08-21 01:21:00	-3.78	-82.03	18.89	34.49	464.39
2013-08-21 01:22:00	-3.78	-82.03	18.87	34.5	459.5
2013-08-21 01:23:00	-3.78	-82.03	18.86	34.5	458.55
2013-08-21 01:24:00	-3.78	-82.03	18.87	34.49	458.27
2013-08-21 01:25:00	-3.79	-82.03	18.86	34.5	464.18
2013-08-21 01:26:00	-3.79	-82.03	18.82	34.5	466.03
2013-08-21 01:27:00	-3.79	-82.03	18.79	34.5	463.77
2013-08-21 01:28:00	-3.79	-82.04	18.78	34.5	465.04
2013-08-21 01:29:00	-3.79	-82.04	18.79	34.5	466.7
2013-08-21 01:30:00	-3.79	-82.04	18.77	34.51	472.59
2013-08-21 01:31:00	-3.8	-82.04	18.76	34.5	473.56
2013-08-21 01:32:00	-3.8	-82.04	18.75	34.52	471.49
2013-08-21 01:33:00	-3.8	-82.04	18.74	34.52	475.35
2013-08-21 01:34:00	-3.8	-82.05	18.72	34.52	477.46
2013-08-21 01:35:00	-3.8	-82.05	18.72	34.52	476.73
2013-08-21 01:36:00	-3.8	-82.05	18.72	34.51	474.24
2013-08-21 01:37:00	-3.81	-82.05	18.71	34.52	475.92
2013-08-21 01:38:00	-3.81	-82.05	18.69	34.52	479.75
2013-08-21 01:39:00	-3.81	-82.05	18.68	34.52	478.41
2013-08-21 01:40:00	-3.81	-82.05	18.65	34.53	477.45
2013-08-21 01:41:00	-3.81	-82.06	18.63	34.53	472.34
2013-08-21 01:42:00	-3.81	-82.06	18.63	34.52	471.72
2013-08-21 01:43:00	-3.81	-82.06	18.63	34.53	474.21
2013-08-21 01:44:00	-3.82	-82.06	18.62	34.52	471.9
2013-08-21 01:45:00	-3.82	-82.06	18.62	34.52	473.97
2013-08-21 01:46:00	-3.82	-82.06	18.62	34.52	476.86
2013-08-21 01:47:00	-3.82	-82.07	18.64	34.52	479.08
2013-08-21 01:48:00	-3.82	-82.07	18.65	34.52	482.12
2013-08-21 01:49:00	-3.82	-82.07	18.63	34.52	482.12
2013-08-21 01:50:00	-3.83	-82.07	18.58	34.52	484.37
2013-08-21 01:51:00	-3.83	-82.07	18.59	34.53	486.85
2013-08-21 01:52:00	-3.83	-82.07	18.54	34.53	487.68
2013-08-21 01:53:00	-3.83	-82.07	18.53	34.54	489.63
2013-08-21 01:54:00	-3.83	-82.08	18.52	34.54	490.19
2013-08-21 01:55:00	-3.83	-82.08	18.52	34.54	496.13
2013-08-21 01:56:00	-3.84	-82.08	18.49	34.55	499.17
2013-08-21 01:57:00	-3.84	-82.08	18.43	34.56	497.88
2013-08-21 01:58:00	-3.84	-82.08	18.4	34.56	496.94
2013-08-21 01:59:00	-3.84	-82.08	18.38	34.56	492.95
2013-08-21 02:00:00	-3.84	-82.09	18.38	34.55	491.43
2013-08-21 02:01:00	-3.84	-82.09	18.38	34.56	489.41
2013-08-21 02:02:00	-3.85	-82.09	18.38	34.56	491.46
2013-08-21 02:03:00	-3.85	-82.09	18.37	34.55	496.67
2013-08-21 02:04:00	-3.85	-82.09	18.37	34.56	498.04
2013-08-21 02:05:00	-3.85	-82.09	18.36	34.56	495.02
2013-08-21 02:06:00	-3.85	-82.09	18.36	34.56	491.74
2013-08-21 02:07:00	-3.85	-82.1	18.32	34.57	493.48
2013-08-21 02:08:00	-3.85	-82.1	18.3	34.57	494.72
2013-08-21 02:09:00	-3.86	-82.1	18.31	34.57	491.94
2013-08-21 02:10:00	-3.86	-82.1	18.25	34.57	492.18
2013-08-21 02:11:00	-3.86	-82.1	18.26	34.57	497.02
2013-08-21 02:12:00	-3.86	-82.1	18.24	34.58	500.23
2013-08-21 02:13:00	-3.86	-82.1	18.22	34.57	494.56
2013-08-21 02:14:00	-3.86	-82.11	18.22	34.56	483.13
2013-08-21 02:15:00	-3.87	-82.11	18.24	34.55	479.18
2013-08-21 02:16:00	-3.87	-82.11	18.25	34.57	485.62
2013-08-21 02:17:00	-3.87	-82.11	18.25	34.57	485.46
2013-08-21 02:18:00	-3.87	-82.11	18.26	34.57	478.5
2013-08-21 02:19:00	-3.87	-82.11	18.28	34.57	477.98
2013-08-21 02:20:00	-3.87	-82.11	18.3	34.56	480.87
2013-08-21 02:21:00	-3.88	-82.12	18.3	34.57	480.9
2013-08-21 02:22:00	-3.88	-82.12	18.29	34.57	479.86
2013-08-21 02:23:00	-3.88	-82.12	18.28	34.58	478.91
2013-08-21 02:24:00	-3.88	-82.12	18.26	34.57	478.75
2013-08-21 02:25:00	-3.88	-82.12	18.26	34.56	490.12
2013-08-21 02:26:00	-3.88	-82.12	18.29	34.57	495.79
2013-08-21 02:27:00	-3.88	-82.12	18.29	34.57	493.31
2013-08-21 02:28:00	-3.89	-82.13	18.28	34.57	497.02
2013-08-21 02:29:00	-3.89	-82.13	18.24	34.58	498.76
2013-08-21 02:30:00	-3.89	-82.13	18.2	34.59	500.69
2013-08-21 02:31:00	-3.89	-82.13	18.19	34.59	505.44
2013-08-21 02:32:00	-3.89	-82.13	18.2	34.59	503.8
2013-08-21 02:33:00	-3.89	-82.13	18.22	34.57	499.26
2013-08-21 02:34:00	-3.9	-82.13	18.22	34.59	502.95
2013-08-21 02:35:00	-3.9	-82.14	18.22	34.59	510
2013-08-21 02:36:00	-3.9	-82.14	18.22	34.59	510.47
2013-08-21 02:37:00	-3.9	-82.14	18.21	34.54	507.81
2013-08-21 02:38:00	-3.9	-82.14	18.18	34.6	509.51
2013-08-21 02:39:00	-3.9	-82.14	18.16	34.6	NaN
2013-08-21 02:40:00	-3.91	-82.14	18.15	34.6	NaN
2013-08-21 02:41:00	-3.91	-82.14	18.12	34.6	NaN
2013-08-21 02:42:00	-3.91	-82.15	18.14	34.6	NaN
2013-08-21 02:43:00	-3.91	-82.15	18.13	34.6	NaN
2013-08-21 03:46:00	-4	-82.2	17.82	34.67	NaN
2013-08-21 03:47:00	-4	-82.19	17.8	34.66	NaN
2013-08-21 03:48:00	-4	-82.19	17.81	34.67	NaN
2013-08-21 03:49:00	-4	-82.19	17.85	34.66	NaN
2013-08-21 03:50:00	-3.99	-82.19	17.86	34.67	NaN
2013-08-21 03:51:00	-4	-82.19	17.86	34.67	NaN
2013-08-21 03:52:00	-4	-82.19	17.86	34.66	NaN
2013-08-21 03:53:00	-4	-82.19	17.87	34.66	524.07
2013-08-21 03:54:00	NaN	NaN	NaN	NaN	NaN
2013-08-21 03:55:00	NaN	NaN	NaN	NaN	NaN
2013-08-21 03:56:00	NaN	NaN	NaN	NaN	NaN
2013-08-21 03:57:00	NaN	NaN	NaN	NaN	NaN
2013-08-21 03:58:00	NaN	NaN	NaN	NaN	NaN
2013-08-21 03:59:00	NaN	NaN	NaN	NaN	NaN
2013-08-21 04:00:00	NaN	NaN	NaN	NaN	NaN
2013-08-21 04:01:00	NaN	NaN	NaN	NaN	NaN
2013-08-21 04:02:00	NaN	NaN	NaN	NaN	NaN
2013-08-21 04:03:00	NaN	NaN	NaN	NaN	NaN
2013-08-21 04:04:00	NaN	NaN	NaN	NaN	NaN
2013-08-21 04:05:00	NaN	NaN	NaN	NaN	NaN
2013-08-21 04:06:00	NaN	NaN	NaN	NaN	NaN
2013-08-21 04:07:00	NaN	NaN	NaN	NaN	NaN
2013-08-21 04:08:00	NaN	NaN	NaN	NaN	NaN
2013-08-21 04:09:00	NaN	NaN	NaN	NaN	NaN
2013-08-21 04:10:00	-3.99	-82.17	17.95	34.65	524.04
2013-08-21 04:11:00	-3.99	-82.17	17.97	34.65	525.61
2013-08-21 04:12:00	-3.99	-82.17	17.94	34.64	522.3
2013-08-21 04:13:00	-3.99	-82.17	17.97	34.64	520.65
2013-08-21 04:14:00	-3.99	-82.17	17.98	34.64	520.06
2013-08-21 04:15:00	-3.99	-82.17	17.98	34.64	518.7
2013-08-21 04:16:00	-3.99	-82.17	17.97	34.58	518.45
2013-08-21 04:17:00	-3.99	-82.17	17.96	34.65	518.48
2013-08-21 04:18:00	-3.99	-82.17	17.96	34.65	520.02
2013-08-21 04:19:00	-3.99	-82.17	17.97	34.65	516.4
2013-08-21 04:20:00	-3.99	-82.17	17.98	34.64	512.17
2013-08-21 04:21:00	-3.98	-82.17	17.99	34.64	514.82
2013-08-21 04:22:00	NaN	NaN	NaN	NaN	NaN
2013-08-21 04:23:00	NaN	NaN	NaN	NaN	NaN
2013-08-21 04:24:00	NaN	NaN	NaN	NaN	NaN
2013-08-21 04:25:00	NaN	NaN	NaN	NaN	NaN
2013-08-21 04:26:00	NaN	NaN	NaN	NaN	NaN
2013-08-21 04:27:00	NaN	NaN	NaN	NaN	NaN
2013-08-21 04:28:00	NaN	NaN	NaN	NaN	NaN
2013-08-21 04:29:00	NaN	NaN	NaN	NaN	NaN
2013-08-21 04:30:00	NaN	NaN	NaN	NaN	NaN
2013-08-21 04:31:00	NaN	NaN	NaN	NaN	NaN
2013-08-21 04:32:00	NaN	NaN	NaN	NaN	NaN
2013-08-21 04:33:00	NaN	NaN	NaN	NaN	NaN
2013-08-21 04:34:00	NaN	NaN	NaN	NaN	NaN
2013-08-21 04:35:00	NaN	NaN	NaN	NaN	NaN
2013-08-21 04:36:00	NaN	NaN	NaN	NaN	NaN
2013-08-21 04:37:00	NaN	NaN	NaN	NaN	NaN
2013-08-21 04:38:00	NaN	NaN	NaN	NaN	NaN
2013-08-21 04:39:00	NaN	NaN	NaN	NaN	NaN
2013-08-21 04:40:00	NaN	NaN	NaN	NaN	NaN
2013-08-21 04:41:00	NaN	NaN	NaN	NaN	NaN
2013-08-21 04:42:00	NaN	NaN	NaN	NaN	NaN
2013-08-21 04:43:00	NaN	NaN	NaN	NaN	NaN
2013-08-21 04:44:00	NaN	NaN	NaN	NaN	NaN
2013-08-21 04:45:00	NaN	NaN	NaN	NaN	NaN
2013-08-21 04:46:00	NaN	NaN	NaN	NaN	NaN
2013-08-21 04:47:00	NaN	NaN	NaN	NaN	NaN
2013-08-21 04:48:00	NaN	NaN	NaN	NaN	NaN
2013-08-21 04:49:00	NaN	NaN	NaN	NaN	NaN
2013-08-21 04:50:00	NaN	NaN	NaN	NaN	NaN
2013-08-21 04:51:00	NaN	NaN	NaN	NaN	NaN
2013-08-21 04:52:00	NaN	NaN	NaN	NaN	NaN
2013-08-21 04:53:00	NaN	NaN	NaN	NaN	NaN
2013-08-21 04:54:00	NaN	NaN	NaN	NaN	NaN
2013-08-21 04:55:00	NaN	NaN	NaN	NaN	NaN
2013-08-21 04:56:00	NaN	NaN	NaN	NaN	NaN
2013-08-21 04:58:00	NaN	NaN	NaN	NaN	NaN
2013-08-21 04:59:00	NaN	NaN	NaN	NaN	NaN
2013-08-21 05:00:00	NaN	NaN	NaN	NaN	NaN
2013-08-21 05:01:00	NaN	NaN	NaN	NaN	NaN
2013-08-21 05:02:00	NaN	NaN	NaN	NaN	NaN
2013-08-21 05:03:00	NaN	NaN	NaN	NaN	NaN
2013-08-21 05:04:00	NaN	NaN	NaN	NaN	NaN
2013-08-21 05:05:00	NaN	NaN	NaN	NaN	NaN
2013-08-21 05:06:00	NaN	NaN	NaN	NaN	NaN
2013-08-21 05:07:00	NaN	NaN	NaN	NaN	NaN
2013-08-21 05:08:00	NaN	NaN	NaN	NaN	NaN
2013-08-21 05:09:00	NaN	NaN	NaN	NaN	NaN
2013-08-21 05:10:00	NaN	NaN	NaN	NaN	NaN
2013-08-21 05:11:00	NaN	NaN	NaN	NaN	NaN
2013-08-21 05:12:00	NaN	NaN	NaN	NaN	NaN
2013-08-21 05:13:00	NaN	NaN	NaN	NaN	NaN
2013-08-21 05:14:00	NaN	NaN	NaN	NaN	NaN
2013-08-21 05:15:00	NaN	NaN	NaN	NaN	NaN
2013-08-21 05:16:00	NaN	NaN	NaN	NaN	NaN
2013-08-21 05:17:00	NaN	NaN	NaN	NaN	NaN
2013-08-21 05:18:00	NaN	NaN	NaN	NaN	NaN
2013-08-21 05:19:00	NaN	NaN	NaN	NaN	NaN
2013-08-21 05:20:00	NaN	NaN	NaN	NaN	NaN
2013-08-21 05:21:00	NaN	NaN	NaN	NaN	NaN
2013-08-21 05:22:00	NaN	NaN	NaN	NaN	NaN
2013-08-21 05:23:00	NaN	NaN	NaN	NaN	NaN
2013-08-21 05:24:00	NaN	NaN	NaN	NaN	NaN
2013-08-21 05:25:00	NaN	NaN	NaN	NaN	NaN
2013-08-21 05:26:00	NaN	NaN	NaN	NaN	NaN
2013-08-21 05:27:00	NaN	NaN	NaN	NaN	NaN
2013-08-21 05:28:00	NaN	NaN	NaN	NaN	NaN
2013-08-21 05:29:00	NaN	NaN	NaN	NaN	NaN
2013-08-21 05:30:00	NaN	NaN	NaN	NaN	NaN
2013-08-21 05:31:00	NaN	NaN	NaN	NaN	NaN
2013-08-21 05:32:00	NaN	NaN	NaN	NaN	NaN
2013-08-21 05:33:00	NaN	NaN	NaN	NaN	NaN
2013-08-21 05:34:00	NaN	NaN	NaN	NaN	NaN
2013-08-21 05:35:00	NaN	NaN	NaN	NaN	NaN
2013-08-21 05:36:00	NaN	NaN	NaN	NaN	NaN
2013-08-21 05:37:00	NaN	NaN	NaN	NaN	NaN
2013-08-21 05:38:00	NaN	NaN	NaN	NaN	NaN
2013-08-21 05:39:00	NaN	NaN	NaN	NaN	NaN
2013-08-21 05:40:00	NaN	NaN	NaN	NaN	NaN
2013-08-21 05:41:00	NaN	NaN	NaN	NaN	NaN
2013-08-21 05:42:00	NaN	NaN	NaN	NaN	NaN
2013-08-21 05:43:00	NaN	NaN	NaN	NaN	NaN
2013-08-21 05:44:00	NaN	NaN	NaN	NaN	NaN
2013-08-21 05:45:00	NaN	NaN	NaN	NaN	NaN
2013-08-21 05:46:00	NaN	NaN	NaN	NaN	NaN
2013-08-21 05:47:00	NaN	NaN	NaN	NaN	NaN
2013-08-21 05:48:00	NaN	NaN	NaN	NaN	NaN
2013-08-21 05:49:00	NaN	NaN	NaN	NaN	NaN
2013-08-21 05:50:00	NaN	NaN	NaN	NaN	NaN
2013-08-21 05:51:00	NaN	NaN	NaN	NaN	NaN
2013-08-21 05:52:00	NaN	NaN	NaN	NaN	NaN
2013-08-21 05:53:00	NaN	NaN	NaN	NaN	NaN
2013-08-21 05:54:00	NaN	NaN	NaN	NaN	NaN
2013-08-21 05:55:00	NaN	NaN	NaN	NaN	NaN
2013-08-21 05:56:00	NaN	NaN	NaN	NaN	NaN
2013-08-21 05:57:00	NaN	NaN	NaN	NaN	NaN
2013-08-21 05:58:00	NaN	NaN	NaN	NaN	NaN
2013-08-21 05:59:00	NaN	NaN	NaN	NaN	NaN
2013-08-21 06:00:00	NaN	NaN	NaN	NaN	NaN
2013-08-21 06:01:00	NaN	NaN	NaN	NaN	NaN
2013-08-21 06:02:00	NaN	NaN	NaN	NaN	NaN
2013-08-21 06:03:00	NaN	NaN	NaN	NaN	NaN
2013-08-21 06:04:00	NaN	NaN	NaN	NaN	NaN
2013-08-21 06:05:00	NaN	NaN	NaN	NaN	NaN
2013-08-21 06:06:00	NaN	NaN	NaN	NaN	NaN
2013-08-21 06:07:00	NaN	NaN	NaN	NaN	NaN
2013-08-21 06:08:00	NaN	NaN	NaN	NaN	NaN
2013-08-21 06:09:00	NaN	NaN	NaN	NaN	NaN
2013-08-21 06:10:00	NaN	NaN	NaN	NaN	NaN
2013-08-21 06:11:00	NaN	NaN	NaN	NaN	NaN
2013-08-21 06:12:00	NaN	NaN	NaN	NaN	NaN
2013-08-21 06:13:00	NaN	NaN	NaN	NaN	NaN
2013-08-21 06:14:00	NaN	NaN	NaN	NaN	NaN
2013-08-21 06:15:00	NaN	NaN	NaN	NaN	NaN
2013-08-21 06:16:00	NaN	NaN	NaN	NaN	NaN
2013-08-21 06:17:00	NaN	NaN	NaN	NaN	NaN
2013-08-21 06:18:00	NaN	NaN	NaN	NaN	NaN
2013-08-21 06:19:00	NaN	NaN	NaN	NaN	NaN
2013-08-21 06:20:00	NaN	NaN	NaN	NaN	NaN
2013-08-21 06:21:00	NaN	NaN	NaN	NaN	NaN
2013-08-21 06:22:00	NaN	NaN	NaN	NaN	NaN
2013-08-21 06:23:00	NaN	NaN	NaN	NaN	NaN
2013-08-21 06:24:00	NaN	NaN	NaN	NaN	NaN
2013-08-21 06:25:00	NaN	NaN	NaN	NaN	NaN
2013-08-21 06:26:00	NaN	NaN	NaN	NaN	NaN
2013-08-21 06:27:00	NaN	NaN	NaN	NaN	NaN
2013-08-21 06:28:00	NaN	NaN	NaN	NaN	NaN
2013-08-21 06:29:00	NaN	NaN	NaN	NaN	NaN
2013-08-21 06:30:00	NaN	NaN	NaN	NaN	NaN
2013-08-21 06:31:00	NaN	NaN	NaN	NaN	NaN
2013-08-21 06:32:00	NaN	NaN	NaN	NaN	NaN
2013-08-21 06:33:00	NaN	NaN	NaN	NaN	NaN
2013-08-21 06:34:00	NaN	NaN	NaN	NaN	NaN
2013-08-21 06:35:00	NaN	NaN	NaN	NaN	NaN
2013-08-21 06:36:00	NaN	NaN	NaN	NaN	NaN
2013-08-21 06:37:00	NaN	NaN	NaN	NaN	NaN
2013-08-21 06:38:00	NaN	NaN	NaN	NaN	NaN
2013-08-21 06:39:00	NaN	NaN	NaN	NaN	NaN
2013-08-21 06:40:00	NaN	NaN	NaN	NaN	NaN
2013-08-21 06:41:00	NaN	NaN	NaN	NaN	NaN
2013-08-21 06:42:00	NaN	NaN	NaN	NaN	NaN
2013-08-21 06:43:00	NaN	NaN	NaN	NaN	NaN
2013-08-21 06:44:00	NaN	NaN	NaN	NaN	NaN
2013-08-21 06:45:00	NaN	NaN	NaN	NaN	NaN
2013-08-21 06:46:00	NaN	NaN	NaN	NaN	NaN
2013-08-21 06:47:00	NaN	NaN	NaN	NaN	NaN
2013-08-21 06:48:00	NaN	NaN	NaN	NaN	NaN
2013-08-21 06:49:00	NaN	NaN	NaN	NaN	NaN
2013-08-21 06:50:00	NaN	NaN	NaN	NaN	NaN
2013-08-21 06:51:00	NaN	NaN	NaN	NaN	NaN
2013-08-21 06:52:00	NaN	NaN	NaN	NaN	NaN
2013-08-21 06:54:00	NaN	NaN	NaN	NaN	NaN
2013-08-21 06:55:00	NaN	NaN	NaN	NaN	NaN
2013-08-21 06:56:00	NaN	NaN	NaN	NaN	NaN
2013-08-21 06:57:00	NaN	NaN	NaN	NaN	NaN
2013-08-21 06:58:00	NaN	NaN	NaN	NaN	NaN
2013-08-21 06:59:00	NaN	NaN	NaN	NaN	NaN
2013-08-21 07:00:00	NaN	NaN	NaN	NaN	NaN
2013-08-21 07:01:00	NaN	NaN	NaN	NaN	NaN
2013-08-21 07:02:00	NaN	NaN	NaN	NaN	NaN
2013-08-21 07:03:00	NaN	NaN	NaN	NaN	NaN
2013-08-21 07:04:00	NaN	NaN	NaN	NaN	NaN
2013-08-21 07:05:00	NaN	NaN	NaN	NaN	NaN
2013-08-21 07:06:00	NaN	NaN	NaN	NaN	NaN
2013-08-21 07:07:00	NaN	NaN	NaN	NaN	NaN
2013-08-21 07:08:00	NaN	NaN	NaN	NaN	NaN
2013-08-21 07:09:00	NaN	NaN	NaN	NaN	NaN
2013-08-21 07:10:00	NaN	NaN	NaN	NaN	NaN
2013-08-21 07:11:00	NaN	NaN	NaN	NaN	NaN
2013-08-21 07:12:00	NaN	NaN	NaN	NaN	NaN
2013-08-21 07:13:00	NaN	NaN	NaN	NaN	NaN
2013-08-21 07:14:00	NaN	NaN	NaN	NaN	NaN
2013-08-21 07:15:00	NaN	NaN	NaN	NaN	NaN
2013-08-21 07:16:00	NaN	NaN	NaN	NaN	NaN
2013-08-21 07:17:00	NaN	NaN	NaN	NaN	NaN
2013-08-21 07:18:00	NaN	NaN	NaN	NaN	NaN
2013-08-21 07:19:00	NaN	NaN	NaN	NaN	NaN
2013-08-21 07:20:00	NaN	NaN	NaN	NaN	NaN
2013-08-21 07:21:00	NaN	NaN	NaN	NaN	NaN
2013-08-21 07:22:00	NaN	NaN	NaN	NaN	NaN
2013-08-21 07:23:00	NaN	NaN	NaN	NaN	NaN
2013-08-21 07:24:00	NaN	NaN	NaN	NaN	NaN
2013-08-21 07:25:00	NaN	NaN	NaN	NaN	NaN
2013-08-21 07:26:00	NaN	NaN	NaN	NaN	NaN
2013-08-21 07:27:00	NaN	NaN	NaN	NaN	NaN
2013-08-21 07:28:00	NaN	NaN	NaN	NaN	NaN
2013-08-21 07:29:00	NaN	NaN	NaN	NaN	NaN
2013-08-21 07:30:00	NaN	NaN	NaN	NaN	NaN
2013-08-21 07:31:00	NaN	NaN	NaN	NaN	NaN
2013-08-21 07:32:00	NaN	NaN	NaN	NaN	NaN
2013-08-21 07:33:00	NaN	NaN	NaN	NaN	NaN
2013-08-21 07:34:00	NaN	NaN	NaN	NaN	NaN
2013-08-21 07:35:00	NaN	NaN	NaN	NaN	NaN
2013-08-21 07:36:00	NaN	NaN	NaN	NaN	NaN
2013-08-21 07:37:00	NaN	NaN	NaN	NaN	NaN
2013-08-21 07:39:00	NaN	NaN	NaN	NaN	NaN
2013-08-21 07:40:00	NaN	NaN	NaN	NaN	NaN
2013-08-21 07:41:00	NaN	NaN	NaN	NaN	NaN
2013-08-21 07:42:00	NaN	NaN	NaN	NaN	NaN
2013-08-21 07:43:00	NaN	NaN	NaN	NaN	NaN
2013-08-21 07:44:00	NaN	NaN	NaN	NaN	NaN
2013-08-21 07:45:00	NaN	NaN	NaN	NaN	NaN
2013-08-21 07:46:00	NaN	NaN	NaN	NaN	NaN
2013-08-21 07:47:00	NaN	NaN	NaN	NaN	NaN
2013-08-21 07:48:00	NaN	NaN	NaN	NaN	NaN
2013-08-21 07:49:00	NaN	NaN	NaN	NaN	NaN
2013-08-21 07:50:00	NaN	NaN	NaN	NaN	NaN
2013-08-21 07:51:00	NaN	NaN	NaN	NaN	NaN
2013-08-21 07:52:00	NaN	NaN	NaN	NaN	NaN
2013-08-21 07:53:00	NaN	NaN	NaN	NaN	NaN
2013-08-21 07:54:00	NaN	NaN	NaN	NaN	NaN
2013-08-21 07:55:00	NaN	NaN	NaN	NaN	NaN
2013-08-21 07:56:00	NaN	NaN	NaN	NaN	NaN
2013-08-21 07:57:00	NaN	NaN	NaN	NaN	NaN
2013-08-21 07:58:00	NaN	NaN	NaN	NaN	NaN
2013-08-21 07:59:00	NaN	NaN	NaN	NaN	NaN
2013-08-21 08:00:00	NaN	NaN	NaN	NaN	NaN
2013-08-21 08:01:00	NaN	NaN	NaN	NaN	NaN
2013-08-21 08:02:00	NaN	NaN	NaN	NaN	NaN
2013-08-21 08:03:00	NaN	NaN	NaN	NaN	NaN
2013-08-21 08:04:00	NaN	NaN	NaN	NaN	NaN
2013-08-21 08:05:00	NaN	NaN	NaN	NaN	NaN
2013-08-21 08:06:00	NaN	NaN	NaN	NaN	NaN
2013-08-21 08:07:00	NaN	NaN	NaN	NaN	NaN
2013-08-21 08:08:00	NaN	NaN	NaN	NaN	NaN
2013-08-21 08:09:00	NaN	NaN	NaN	NaN	NaN
2013-08-21 08:10:00	NaN	NaN	NaN	NaN	NaN
2013-08-21 08:11:00	NaN	NaN	NaN	NaN	NaN
2013-08-21 08:12:00	NaN	NaN	NaN	NaN	NaN
2013-08-21 08:13:00	NaN	NaN	NaN	NaN	NaN
2013-08-21 08:14:00	NaN	NaN	NaN	NaN	NaN
2013-08-21 08:15:00	NaN	NaN	NaN	NaN	NaN
2013-08-21 08:16:00	NaN	NaN	NaN	NaN	NaN
2013-08-21 08:17:00	NaN	NaN	NaN	NaN	NaN
2013-08-21 08:18:00	NaN	NaN	NaN	NaN	NaN
2013-08-21 08:19:00	NaN	NaN	NaN	NaN	NaN
2013-08-21 08:20:00	NaN	NaN	NaN	NaN	NaN
2013-08-21 08:21:00	NaN	NaN	NaN	NaN	NaN
2013-08-21 08:22:00	NaN	NaN	NaN	NaN	NaN
2013-08-21 08:24:00	NaN	NaN	NaN	NaN	NaN
2013-08-21 08:25:00	NaN	NaN	NaN	NaN	NaN
2013-08-21 08:26:00	NaN	NaN	NaN	NaN	NaN
2013-08-21 08:27:00	NaN	NaN	NaN	NaN	NaN
2013-08-21 08:28:00	NaN	NaN	NaN	NaN	NaN
2013-08-21 08:29:00	NaN	NaN	NaN	NaN	NaN
2013-08-21 08:30:00	NaN	NaN	NaN	NaN	NaN
2013-08-21 08:31:00	NaN	NaN	NaN	NaN	NaN
2013-08-21 08:32:00	NaN	NaN	NaN	NaN	NaN
2013-08-21 08:33:00	NaN	NaN	NaN	NaN	NaN
2013-08-21 08:34:00	NaN	NaN	NaN	NaN	NaN
2013-08-21 08:35:00	NaN	NaN	NaN	NaN	NaN
2013-08-21 08:36:00	NaN	NaN	NaN	NaN	NaN
2013-08-21 08:37:00	NaN	NaN	NaN	NaN	NaN
2013-08-21 08:38:00	NaN	NaN	NaN	NaN	NaN
2013-08-21 08:39:00	NaN	NaN	NaN	NaN	NaN
2013-08-21 08:40:00	NaN	NaN	NaN	NaN	NaN
2013-08-21 08:41:00	NaN	NaN	NaN	NaN	NaN
2013-08-21 08:42:00	NaN	NaN	NaN	NaN	NaN
2013-08-21 08:43:00	NaN	NaN	NaN	NaN	NaN
2013-08-21 08:44:00	NaN	NaN	NaN	NaN	NaN
2013-08-21 08:45:00	NaN	NaN	NaN	NaN	NaN
2013-08-21 08:46:00	NaN	NaN	NaN	NaN	NaN
2013-08-21 08:47:00	NaN	NaN	NaN	NaN	NaN
2013-08-21 08:48:00	NaN	NaN	NaN	NaN	NaN
2013-08-21 08:49:00	NaN	NaN	NaN	NaN	NaN
2013-08-21 08:50:00	NaN	NaN	NaN	NaN	NaN
2013-08-21 08:51:00	NaN	NaN	NaN	NaN	NaN
2013-08-21 08:52:00	NaN	NaN	NaN	NaN	NaN
2013-08-21 08:53:00	NaN	NaN	NaN	NaN	NaN
2013-08-21 08:54:00	NaN	NaN	NaN	NaN	NaN
2013-08-21 08:55:00	NaN	NaN	NaN	NaN	NaN
2013-08-21 08:56:00	NaN	NaN	NaN	NaN	NaN
2013-08-21 08:57:00	NaN	NaN	NaN	NaN	NaN
2013-08-21 08:58:00	NaN	NaN	NaN	NaN	NaN
2013-08-21 08:59:00	NaN	NaN	NaN	NaN	NaN
2013-08-21 09:00:00	NaN	NaN	NaN	NaN	NaN
2013-08-21 09:01:00	NaN	NaN	NaN	NaN	NaN
2013-08-21 09:02:00	NaN	NaN	NaN	NaN	NaN
2013-08-21 09:03:00	NaN	NaN	NaN	NaN	NaN
2013-08-21 09:04:00	NaN	NaN	NaN	NaN	NaN
2013-08-21 09:05:00	NaN	NaN	NaN	NaN	NaN
2013-08-21 09:06:00	NaN	NaN	NaN	NaN	NaN
2013-08-21 09:07:00	NaN	NaN	NaN	NaN	NaN
2013-08-21 09:09:00	NaN	NaN	NaN	NaN	NaN
2013-08-21 09:10:00	NaN	NaN	NaN	NaN	NaN
2013-08-21 09:11:00	NaN	NaN	NaN	NaN	NaN
2013-08-21 09:12:00	NaN	NaN	NaN	NaN	NaN
2013-08-21 09:13:00	NaN	NaN	NaN	NaN	NaN
2013-08-21 09:14:00	NaN	NaN	NaN	NaN	NaN
2013-08-21 09:15:00	NaN	NaN	NaN	NaN	NaN
2013-08-21 09:16:00	NaN	NaN	NaN	NaN	NaN
2013-08-21 09:17:00	NaN	NaN	NaN	NaN	NaN
2013-08-21 09:18:00	NaN	NaN	NaN	NaN	NaN
2013-08-21 09:19:00	NaN	NaN	NaN	NaN	NaN
2013-08-21 09:20:00	NaN	NaN	NaN	NaN	NaN
2013-08-21 09:21:00	NaN	NaN	NaN	NaN	NaN
2013-08-21 09:22:00	NaN	NaN	NaN	NaN	NaN
2013-08-21 09:23:00	NaN	NaN	NaN	NaN	NaN
2013-08-21 09:24:00	NaN	NaN	NaN	NaN	NaN
2013-08-21 09:25:00	NaN	NaN	NaN	NaN	NaN
2013-08-21 09:26:00	NaN	NaN	NaN	NaN	NaN
2013-08-21 09:27:00	NaN	NaN	NaN	NaN	NaN
2013-08-21 09:28:00	NaN	NaN	NaN	NaN	NaN
2013-08-21 09:29:00	NaN	NaN	NaN	NaN	NaN
2013-08-21 09:30:00	NaN	NaN	NaN	NaN	NaN
2013-08-21 09:31:00	NaN	NaN	NaN	NaN	NaN
2013-08-21 09:32:00	NaN	NaN	NaN	NaN	NaN
2013-08-21 09:33:00	NaN	NaN	NaN	NaN	NaN
2013-08-21 09:34:00	NaN	NaN	NaN	NaN	NaN
2013-08-21 09:35:00	NaN	NaN	NaN	NaN	NaN
2013-08-21 09:36:00	NaN	NaN	NaN	NaN	NaN
2013-08-21 09:37:00	NaN	NaN	NaN	NaN	NaN
2013-08-21 09:38:00	NaN	NaN	NaN	NaN	NaN
2013-08-21 09:39:00	NaN	NaN	NaN	NaN	NaN
2013-08-21 09:40:00	NaN	NaN	NaN	NaN	NaN
2013-08-21 09:41:00	NaN	NaN	NaN	NaN	NaN
2013-08-21 09:42:00	NaN	NaN	NaN	NaN	NaN
2013-08-21 09:43:00	NaN	NaN	NaN	NaN	NaN
2013-08-21 09:44:00	NaN	NaN	NaN	NaN	NaN
2013-08-21 09:45:00	NaN	NaN	NaN	NaN	NaN
2013-08-21 09:46:00	NaN	NaN	NaN	NaN	NaN
2013-08-21 09:47:00	NaN	NaN	NaN	NaN	NaN
2013-08-21 09:48:00	NaN	NaN	NaN	NaN	NaN
2013-08-21 09:49:00	NaN	NaN	NaN	NaN	NaN
2013-08-21 09:50:00	NaN	NaN	NaN	NaN	NaN
2013-08-21 09:51:00	NaN	NaN	NaN	NaN	NaN
2013-08-21 09:52:00	NaN	NaN	NaN	NaN	NaN
2013-08-21 09:54:00	NaN	NaN	NaN	NaN	NaN
2013-08-21 09:55:00	NaN	NaN	NaN	NaN	NaN
2013-08-21 09:56:00	NaN	NaN	NaN	NaN	NaN
2013-08-21 09:57:00	NaN	NaN	NaN	NaN	NaN
2013-08-21 09:58:00	NaN	NaN	NaN	NaN	NaN
2013-08-21 09:59:00	NaN	NaN	NaN	NaN	NaN
2013-08-21 10:00:00	NaN	NaN	NaN	NaN	NaN
2013-08-21 10:01:00	NaN	NaN	NaN	NaN	NaN
2013-08-21 10:02:00	NaN	NaN	NaN	NaN	NaN
2013-08-21 10:03:00	NaN	NaN	NaN	NaN	NaN
2013-08-21 10:04:00	NaN	NaN	NaN	NaN	NaN
2013-08-21 10:05:00	NaN	NaN	NaN	NaN	NaN
2013-08-21 10:06:00	NaN	NaN	NaN	NaN	NaN
2013-08-21 10:07:00	NaN	NaN	NaN	NaN	NaN
2013-08-21 10:08:00	NaN	NaN	NaN	NaN	NaN
2013-08-21 10:09:00	NaN	NaN	NaN	NaN	NaN
2013-08-21 10:10:00	NaN	NaN	NaN	NaN	NaN
2013-08-21 10:11:00	NaN	NaN	NaN	NaN	NaN
2013-08-21 10:12:00	NaN	NaN	NaN	NaN	NaN
2013-08-21 10:13:00	NaN	NaN	NaN	NaN	NaN
2013-08-21 10:14:00	NaN	NaN	NaN	NaN	NaN
2013-08-21 10:15:00	NaN	NaN	NaN	NaN	NaN
2013-08-21 10:16:00	NaN	NaN	NaN	NaN	NaN
2013-08-21 10:17:00	NaN	NaN	NaN	NaN	NaN
2013-08-21 10:18:00	NaN	NaN	NaN	NaN	NaN
2013-08-21 10:19:00	NaN	NaN	NaN	NaN	NaN
2013-08-21 10:20:00	NaN	NaN	NaN	NaN	NaN
2013-08-21 10:21:00	NaN	NaN	NaN	NaN	NaN
2013-08-21 10:22:00	NaN	NaN	NaN	NaN	NaN
2013-08-21 10:23:00	NaN	NaN	NaN	NaN	NaN
2013-08-21 10:24:00	NaN	NaN	NaN	NaN	NaN
2013-08-21 10:25:00	NaN	NaN	NaN	NaN	NaN
2013-08-21 10:26:00	NaN	NaN	NaN	NaN	NaN
2013-08-21 10:27:00	NaN	NaN	NaN	NaN	NaN
2013-08-21 10:28:00	NaN	NaN	NaN	NaN	NaN
2013-08-21 10:29:00	NaN	NaN	NaN	NaN	NaN
2013-08-21 10:30:00	NaN	NaN	NaN	NaN	NaN
2013-08-21 10:31:00	NaN	NaN	NaN	NaN	NaN
2013-08-21 10:32:00	NaN	NaN	NaN	NaN	NaN
2013-08-21 10:33:00	NaN	NaN	NaN	NaN	NaN
2013-08-21 10:34:00	NaN	NaN	NaN	NaN	NaN
2013-08-21 10:35:00	NaN	NaN	NaN	NaN	NaN
2013-08-21 10:36:00	NaN	NaN	NaN	NaN	NaN
2013-08-21 10:37:00	NaN	NaN	NaN	NaN	NaN
2013-08-21 10:39:00	NaN	NaN	NaN	NaN	NaN
2013-08-21 10:40:00	NaN	NaN	NaN	NaN	NaN
2013-08-21 10:41:00	NaN	NaN	NaN	NaN	NaN
2013-08-21 10:42:00	NaN	NaN	NaN	NaN	NaN
2013-08-21 10:43:00	NaN	NaN	NaN	NaN	NaN
2013-08-21 10:44:00	NaN	NaN	NaN	NaN	NaN
2013-08-21 10:45:00	NaN	NaN	NaN	NaN	NaN
2013-08-21 10:46:00	NaN	NaN	NaN	NaN	NaN
2013-08-21 10:47:00	NaN	NaN	NaN	NaN	NaN
2013-08-21 10:48:00	NaN	NaN	NaN	NaN	NaN
2013-08-21 10:49:00	NaN	NaN	NaN	NaN	NaN
2013-08-21 10:50:00	NaN	NaN	NaN	NaN	NaN
2013-08-21 10:51:00	NaN	NaN	NaN	NaN	NaN
2013-08-21 10:52:00	NaN	NaN	NaN	NaN	NaN
2013-08-21 10:53:00	NaN	NaN	NaN	NaN	NaN
2013-08-21 10:54:00	NaN	NaN	NaN	NaN	NaN
2013-08-21 10:55:00	NaN	NaN	NaN	NaN	NaN
2013-08-21 10:56:00	NaN	NaN	NaN	NaN	NaN
2013-08-21 10:57:00	NaN	NaN	NaN	NaN	NaN
2013-08-21 10:58:00	NaN	NaN	NaN	NaN	NaN
2013-08-21 10:59:00	NaN	NaN	NaN	NaN	NaN
2013-08-21 11:00:00	NaN	NaN	NaN	NaN	NaN
2013-08-21 11:01:00	NaN	NaN	NaN	NaN	NaN
2013-08-21 11:02:00	NaN	NaN	NaN	NaN	NaN
2013-08-21 11:03:00	NaN	NaN	NaN	NaN	NaN
2013-08-21 11:04:00	NaN	NaN	NaN	NaN	NaN
2013-08-21 11:05:00	NaN	NaN	NaN	NaN	NaN
2013-08-21 11:06:00	NaN	NaN	NaN	NaN	NaN
2013-08-21 11:07:00	NaN	NaN	NaN	NaN	NaN
2013-08-21 11:08:00	NaN	NaN	NaN	NaN	NaN
2013-08-21 11:09:00	NaN	NaN	NaN	NaN	NaN
2013-08-21 11:10:00	NaN	NaN	NaN	NaN	NaN
2013-08-21 11:11:00	NaN	NaN	NaN	NaN	NaN
2013-08-21 11:12:00	NaN	NaN	NaN	NaN	NaN
2013-08-21 11:13:00	NaN	NaN	NaN	NaN	NaN
2013-08-21 11:14:00	NaN	NaN	NaN	NaN	NaN
2013-08-21 11:15:00	NaN	NaN	NaN	NaN	NaN
2013-08-21 11:16:00	NaN	NaN	NaN	NaN	NaN
2013-08-21 11:17:00	NaN	NaN	NaN	NaN	NaN
2013-08-21 11:18:00	NaN	NaN	NaN	NaN	NaN
2013-08-21 11:19:00	NaN	NaN	NaN	NaN	NaN
2013-08-21 11:20:00	NaN	NaN	NaN	NaN	NaN
2013-08-21 11:21:00	NaN	NaN	NaN	NaN	NaN
2013-08-21 11:22:00	NaN	NaN	NaN	NaN	NaN
2013-08-21 11:24:00	NaN	NaN	NaN	NaN	NaN
2013-08-21 11:25:00	NaN	NaN	NaN	NaN	NaN
2013-08-21 11:26:00	NaN	NaN	NaN	NaN	NaN
2013-08-21 11:27:00	NaN	NaN	NaN	NaN	NaN
2013-08-21 11:28:00	NaN	NaN	NaN	NaN	NaN
2013-08-21 11:29:00	NaN	NaN	NaN	NaN	NaN
2013-08-21 11:30:00	NaN	NaN	NaN	NaN	NaN
2013-08-21 11:31:00	NaN	NaN	NaN	NaN	NaN
2013-08-21 11:32:00	NaN	NaN	NaN	NaN	NaN
2013-08-21 11:33:00	NaN	NaN	NaN	NaN	NaN
2013-08-21 11:34:00	NaN	NaN	NaN	NaN	NaN
2013-08-21 11:35:00	NaN	NaN	NaN	NaN	NaN
2013-08-21 11:36:00	NaN	NaN	NaN	NaN	NaN
2013-08-21 11:37:00	NaN	NaN	NaN	NaN	NaN
2013-08-21 11:38:00	NaN	NaN	NaN	NaN	NaN
2013-08-21 11:39:00	NaN	NaN	NaN	NaN	NaN
2013-08-21 11:40:00	NaN	NaN	NaN	NaN	NaN
2013-08-21 11:41:00	NaN	NaN	NaN	NaN	NaN
2013-08-21 11:42:00	NaN	NaN	NaN	NaN	NaN
2013-08-21 11:43:00	NaN	NaN	NaN	NaN	NaN
2013-08-21 11:44:00	NaN	NaN	NaN	NaN	NaN
2013-08-21 11:45:00	NaN	NaN	NaN	NaN	NaN
2013-08-21 11:46:00	NaN	NaN	NaN	NaN	NaN
2013-08-21 11:47:00	NaN	NaN	NaN	NaN	NaN
2013-08-21 11:48:00	NaN	NaN	NaN	NaN	NaN
2013-08-21 11:49:00	NaN	NaN	NaN	NaN	NaN
2013-08-21 11:50:00	NaN	NaN	NaN	NaN	NaN
2013-08-21 11:51:00	NaN	NaN	NaN	NaN	NaN
2013-08-21 11:52:00	NaN	NaN	NaN	NaN	NaN
2013-08-21 11:53:00	NaN	NaN	NaN	NaN	NaN
2013-08-21 11:54:00	NaN	NaN	NaN	NaN	NaN
2013-08-21 11:55:00	NaN	NaN	NaN	NaN	NaN
2013-08-21 11:56:00	NaN	NaN	NaN	NaN	NaN
2013-08-21 11:57:00	NaN	NaN	NaN	NaN	NaN
2013-08-21 11:58:00	NaN	NaN	NaN	NaN	NaN
2013-08-21 11:59:00	NaN	NaN	NaN	NaN	NaN
2013-08-21 12:00:00	NaN	NaN	NaN	NaN	NaN
2013-08-21 12:01:00	NaN	NaN	NaN	NaN	NaN
2013-08-21 12:02:00	NaN	NaN	NaN	NaN	NaN
2013-08-21 12:03:00	NaN	NaN	NaN	NaN	NaN
2013-08-21 12:04:00	NaN	NaN	NaN	NaN	NaN
2013-08-21 12:05:00	NaN	NaN	NaN	NaN	NaN
2013-08-21 12:06:00	NaN	NaN	NaN	NaN	NaN
2013-08-21 12:07:00	NaN	NaN	NaN	NaN	NaN
2013-08-21 12:09:00	NaN	NaN	NaN	NaN	NaN
2013-08-21 12:10:00	NaN	NaN	NaN	NaN	NaN
2013-08-21 12:11:00	NaN	NaN	NaN	NaN	NaN
2013-08-21 12:12:00	NaN	NaN	NaN	NaN	NaN
2013-08-21 12:13:00	NaN	NaN	NaN	NaN	NaN
2013-08-21 12:14:00	NaN	NaN	NaN	NaN	NaN
2013-08-21 12:15:00	NaN	NaN	NaN	NaN	NaN
2013-08-21 12:16:00	NaN	NaN	NaN	NaN	NaN
2013-08-21 12:17:00	NaN	NaN	NaN	NaN	NaN
2013-08-21 12:18:00	NaN	NaN	NaN	NaN	NaN
2013-08-21 12:19:00	NaN	NaN	NaN	NaN	NaN
2013-08-21 12:20:00	NaN	NaN	NaN	NaN	NaN
2013-08-21 12:21:00	NaN	NaN	NaN	NaN	NaN
2013-08-21 12:22:00	NaN	NaN	NaN	NaN	NaN
2013-08-21 12:23:00	NaN	NaN	NaN	NaN	NaN
2013-08-21 12:24:00	NaN	NaN	NaN	NaN	NaN
2013-08-21 12:25:00	NaN	NaN	NaN	NaN	NaN
2013-08-21 12:26:00	NaN	NaN	NaN	NaN	NaN
2013-08-21 12:27:00	NaN	NaN	NaN	NaN	NaN
2013-08-21 12:28:00	NaN	NaN	NaN	NaN	NaN
2013-08-21 12:29:00	NaN	NaN	NaN	NaN	NaN
2013-08-21 12:30:00	NaN	NaN	NaN	NaN	NaN
2013-08-21 12:31:00	NaN	NaN	NaN	NaN	NaN
2013-08-21 12:32:00	NaN	NaN	NaN	NaN	NaN
2013-08-21 12:33:00	NaN	NaN	NaN	NaN	NaN
2013-08-21 12:34:00	NaN	NaN	NaN	NaN	NaN
2013-08-21 12:35:00	NaN	NaN	NaN	NaN	NaN
2013-08-21 12:36:00	NaN	NaN	NaN	NaN	NaN
2013-08-21 12:37:00	NaN	NaN	NaN	NaN	NaN
2013-08-21 12:38:00	NaN	NaN	NaN	NaN	NaN
2013-08-21 12:39:00	NaN	NaN	NaN	NaN	NaN
2013-08-21 12:40:00	NaN	NaN	NaN	NaN	NaN
2013-08-21 12:41:00	NaN	NaN	NaN	NaN	NaN
2013-08-21 12:42:00	NaN	NaN	NaN	NaN	NaN
2013-08-21 12:43:00	NaN	NaN	NaN	NaN	NaN
2013-08-21 12:45:00	NaN	NaN	NaN	NaN	NaN
2013-08-21 12:46:00	NaN	NaN	NaN	NaN	NaN
2013-08-21 12:47:00	NaN	NaN	NaN	NaN	NaN
2013-08-21 12:48:00	NaN	NaN	NaN	NaN	NaN
2013-08-21 12:49:00	NaN	NaN	NaN	NaN	NaN
2013-08-21 12:50:00	NaN	NaN	NaN	NaN	NaN
2013-08-21 12:51:00	NaN	NaN	NaN	NaN	NaN
2013-08-21 12:52:00	NaN	NaN	NaN	NaN	NaN
2013-08-21 12:54:00	NaN	NaN	NaN	NaN	NaN
2013-08-21 12:55:00	NaN	NaN	NaN	NaN	NaN
2013-08-21 12:56:00	NaN	NaN	NaN	NaN	NaN
2013-08-21 12:57:00	NaN	NaN	NaN	NaN	NaN
2013-08-21 12:58:00	NaN	NaN	NaN	NaN	NaN
2013-08-21 12:59:00	NaN	NaN	NaN	NaN	NaN
2013-08-21 13:00:00	NaN	NaN	NaN	NaN	NaN
2013-08-21 13:01:00	NaN	NaN	NaN	NaN	NaN
2013-08-21 13:02:00	NaN	NaN	NaN	NaN	NaN
2013-08-21 13:03:00	NaN	NaN	NaN	NaN	NaN
2013-08-21 13:04:00	NaN	NaN	NaN	NaN	NaN
2013-08-21 13:05:00	NaN	NaN	NaN	NaN	NaN
2013-08-21 13:06:00	NaN	NaN	NaN	NaN	NaN
2013-08-21 13:07:00	NaN	NaN	NaN	NaN	NaN
2013-08-21 13:08:00	NaN	NaN	NaN	NaN	NaN
2013-08-21 13:09:00	NaN	NaN	NaN	NaN	NaN
2013-08-21 13:10:00	NaN	NaN	NaN	NaN	NaN
2013-08-21 13:11:00	NaN	NaN	NaN	NaN	NaN
2013-08-21 13:12:00	NaN	NaN	NaN	NaN	NaN
2013-08-21 13:13:00	NaN	NaN	NaN	NaN	NaN
2013-08-21 13:14:00	NaN	NaN	NaN	NaN	NaN
2013-08-21 13:15:00	NaN	NaN	NaN	NaN	NaN
2013-08-21 13:16:00	NaN	NaN	NaN	NaN	NaN
2013-08-21 13:17:00	NaN	NaN	NaN	NaN	NaN
2013-08-21 13:18:00	NaN	NaN	NaN	NaN	NaN
2013-08-21 13:19:00	NaN	NaN	NaN	NaN	NaN
2013-08-21 13:20:00	NaN	NaN	NaN	NaN	NaN
2013-08-21 13:21:00	NaN	NaN	NaN	NaN	NaN
2013-08-21 13:22:00	NaN	NaN	NaN	NaN	NaN
2013-08-21 13:23:00	NaN	NaN	NaN	NaN	NaN
2013-08-21 13:24:00	NaN	NaN	NaN	NaN	NaN
2013-08-21 13:25:00	NaN	NaN	NaN	NaN	NaN
2013-08-21 13:26:00	NaN	NaN	NaN	NaN	NaN
2013-08-21 13:27:00	NaN	NaN	NaN	NaN	NaN
2013-08-21 13:28:00	NaN	NaN	NaN	NaN	NaN
2013-08-21 13:29:00	NaN	NaN	NaN	NaN	NaN
2013-08-21 13:30:00	NaN	NaN	NaN	NaN	NaN
2013-08-21 13:31:00	NaN	NaN	NaN	NaN	NaN
2013-08-21 13:32:00	NaN	NaN	NaN	NaN	NaN
2013-08-21 13:33:00	NaN	NaN	NaN	NaN	NaN
2013-08-21 13:34:00	NaN	NaN	NaN	NaN	NaN
2013-08-21 13:35:00	NaN	NaN	NaN	NaN	NaN
2013-08-21 13:36:00	NaN	NaN	NaN	NaN	NaN
2013-08-21 13:37:00	NaN	NaN	NaN	NaN	NaN
2013-08-21 13:39:00	NaN	NaN	NaN	NaN	NaN
2013-08-21 13:40:00	NaN	NaN	NaN	NaN	NaN
2013-08-21 13:41:00	NaN	NaN	NaN	NaN	NaN
2013-08-21 13:42:00	NaN	NaN	NaN	NaN	NaN
2013-08-21 13:43:00	NaN	NaN	NaN	NaN	NaN
2013-08-21 13:44:00	NaN	NaN	NaN	NaN	NaN
2013-08-21 13:45:00	NaN	NaN	NaN	NaN	NaN
2013-08-21 13:46:00	NaN	NaN	NaN	NaN	NaN
2013-08-21 13:47:00	NaN	NaN	NaN	NaN	NaN
2013-08-21 13:48:00	NaN	NaN	NaN	NaN	NaN
2013-08-21 13:49:00	NaN	NaN	NaN	NaN	NaN
2013-08-21 13:50:00	NaN	NaN	NaN	NaN	NaN
2013-08-21 13:51:00	NaN	NaN	NaN	NaN	NaN
2013-08-21 13:52:00	NaN	NaN	NaN	NaN	NaN
2013-08-21 13:53:00	NaN	NaN	NaN	NaN	NaN
2013-08-21 13:54:00	NaN	NaN	NaN	NaN	NaN
2013-08-21 13:55:00	NaN	NaN	NaN	NaN	NaN
2013-08-21 13:56:00	NaN	NaN	NaN	NaN	NaN
2013-08-21 13:57:00	NaN	NaN	NaN	NaN	NaN
2013-08-21 13:58:00	NaN	NaN	NaN	NaN	NaN
2013-08-21 13:59:00	NaN	NaN	NaN	NaN	NaN
2013-08-21 14:00:00	NaN	NaN	NaN	NaN	NaN
2013-08-21 14:01:00	NaN	NaN	NaN	NaN	NaN
2013-08-21 14:02:00	NaN	NaN	NaN	NaN	NaN
2013-08-21 14:03:00	NaN	NaN	NaN	NaN	NaN
2013-08-21 14:04:00	NaN	NaN	NaN	NaN	NaN
2013-08-21 14:05:00	NaN	NaN	NaN	NaN	NaN
2013-08-21 14:06:00	NaN	NaN	NaN	NaN	NaN
2013-08-21 14:07:00	NaN	NaN	NaN	NaN	NaN
2013-08-21 14:08:00	NaN	NaN	NaN	NaN	NaN
2013-08-21 14:09:00	NaN	NaN	NaN	NaN	NaN
2013-08-21 14:10:00	NaN	NaN	NaN	NaN	NaN
2013-08-21 14:11:00	NaN	NaN	NaN	NaN	NaN
2013-08-21 14:12:00	NaN	NaN	NaN	NaN	NaN
2013-08-21 14:13:00	NaN	NaN	NaN	NaN	NaN
2013-08-21 14:14:00	NaN	NaN	NaN	NaN	NaN
2013-08-21 14:15:00	NaN	NaN	NaN	NaN	NaN
2013-08-21 14:16:00	NaN	NaN	NaN	NaN	NaN
2013-08-21 14:17:00	NaN	NaN	NaN	NaN	NaN
2013-08-21 14:18:00	NaN	NaN	NaN	NaN	NaN
2013-08-21 14:19:00	NaN	NaN	NaN	NaN	NaN
2013-08-21 14:20:00	NaN	NaN	NaN	NaN	NaN
2013-08-21 14:21:00	NaN	NaN	NaN	NaN	NaN
2013-08-21 14:22:00	NaN	NaN	NaN	NaN	NaN
2013-08-21 14:24:00	NaN	NaN	NaN	NaN	NaN
2013-08-21 14:25:00	NaN	NaN	NaN	NaN	NaN
2013-08-21 14:26:00	NaN	NaN	NaN	NaN	NaN
2013-08-21 14:27:00	NaN	NaN	NaN	NaN	NaN
2013-08-21 14:28:00	NaN	NaN	NaN	NaN	NaN
2013-08-21 14:29:00	NaN	NaN	NaN	NaN	NaN
2013-08-21 14:30:00	NaN	NaN	NaN	NaN	NaN
2013-08-21 14:31:00	NaN	NaN	NaN	NaN	NaN
2013-08-21 14:32:00	NaN	NaN	NaN	NaN	NaN
2013-08-21 14:33:00	NaN	NaN	NaN	NaN	NaN
2013-08-21 14:34:00	NaN	NaN	NaN	NaN	NaN
2013-08-21 14:35:00	NaN	NaN	NaN	NaN	NaN
2013-08-21 14:36:00	NaN	NaN	NaN	NaN	NaN
2013-08-21 14:37:00	NaN	NaN	NaN	NaN	NaN
2013-08-21 14:38:00	NaN	NaN	NaN	NaN	NaN
2013-08-21 14:39:00	NaN	NaN	NaN	NaN	NaN
2013-08-21 14:40:00	NaN	NaN	NaN	NaN	NaN
2013-08-21 14:41:00	NaN	NaN	NaN	NaN	NaN
2013-08-21 14:42:00	NaN	NaN	NaN	NaN	NaN
2013-08-21 14:43:00	NaN	NaN	NaN	NaN	NaN
2013-08-21 15:46:00	NaN	NaN	NaN	NaN	NaN
2013-08-21 15:47:00	NaN	NaN	NaN	NaN	NaN
2013-08-21 15:48:00	NaN	NaN	NaN	NaN	NaN
2013-08-21 15:49:00	NaN	NaN	NaN	NaN	NaN
2013-08-21 15:50:00	NaN	NaN	NaN	NaN	NaN
2013-08-21 15:51:00	NaN	NaN	NaN	NaN	NaN
2013-08-21 15:52:00	NaN	NaN	NaN	NaN	NaN
2013-08-21 15:54:00	NaN	NaN	NaN	NaN	NaN
2013-08-21 15:55:00	NaN	NaN	NaN	NaN	NaN
2013-08-21 15:56:00	NaN	NaN	NaN	NaN	NaN
2013-08-21 15:57:00	NaN	NaN	NaN	NaN	NaN
2013-08-21 15:58:00	NaN	NaN	NaN	NaN	NaN
2013-08-21 15:59:00	NaN	NaN	NaN	NaN	NaN
2013-08-21 16:00:00	NaN	NaN	NaN	NaN	NaN
2013-08-21 16:01:00	NaN	NaN	NaN	NaN	NaN
2013-08-21 16:02:00	NaN	NaN	NaN	NaN	NaN
2013-08-21 16:03:00	NaN	NaN	NaN	NaN	NaN
2013-08-21 16:04:00	NaN	NaN	NaN	NaN	NaN
2013-08-21 16:05:00	NaN	NaN	NaN	NaN	NaN
2013-08-21 16:06:00	NaN	NaN	NaN	NaN	NaN
2013-08-21 16:07:00	NaN	NaN	NaN	NaN	NaN
2013-08-21 16:08:00	NaN	NaN	NaN	NaN	NaN
2013-08-21 16:09:00	NaN	NaN	NaN	NaN	NaN
2013-08-21 16:10:00	NaN	NaN	NaN	NaN	NaN
2013-08-21 16:11:00	NaN	NaN	NaN	NaN	NaN
2013-08-21 16:12:00	NaN	NaN	NaN	NaN	NaN
2013-08-21 16:13:00	NaN	NaN	NaN	NaN	NaN
2013-08-21 16:14:00	NaN	NaN	NaN	NaN	NaN
2013-08-21 16:15:00	NaN	NaN	NaN	NaN	NaN
2013-08-21 16:16:00	NaN	NaN	NaN	NaN	NaN
2013-08-21 16:17:00	NaN	NaN	NaN	NaN	NaN
2013-08-21 16:18:00	NaN	NaN	NaN	NaN	NaN
2013-08-21 16:19:00	NaN	NaN	NaN	NaN	NaN
2013-08-21 16:20:00	NaN	NaN	NaN	NaN	NaN
2013-08-21 16:21:00	NaN	NaN	NaN	NaN	NaN
2013-08-21 16:22:00	NaN	NaN	NaN	NaN	NaN
2013-08-21 16:23:00	NaN	NaN	NaN	NaN	NaN
2013-08-21 16:24:00	NaN	NaN	NaN	NaN	NaN
2013-08-21 16:25:00	NaN	NaN	NaN	NaN	NaN
2013-08-21 16:26:00	NaN	NaN	NaN	NaN	NaN
2013-08-21 16:27:00	NaN	NaN	NaN	NaN	NaN
2013-08-21 16:28:00	NaN	NaN	NaN	NaN	NaN
2013-08-21 16:29:00	NaN	NaN	NaN	NaN	NaN
2013-08-21 16:30:00	NaN	NaN	NaN	NaN	NaN
2013-08-21 16:31:00	NaN	NaN	NaN	NaN	NaN
2013-08-21 16:32:00	NaN	NaN	NaN	NaN	NaN
2013-08-21 16:33:00	NaN	NaN	NaN	NaN	NaN
2013-08-21 16:34:00	NaN	NaN	NaN	NaN	NaN
2013-08-21 16:35:00	NaN	NaN	NaN	NaN	NaN
2013-08-21 16:36:00	NaN	NaN	NaN	NaN	NaN
2013-08-21 16:37:00	NaN	NaN	NaN	NaN	NaN
2013-08-21 16:39:00	NaN	NaN	NaN	NaN	NaN
2013-08-21 16:40:00	NaN	NaN	NaN	NaN	NaN
2013-08-21 16:41:00	NaN	NaN	NaN	NaN	NaN
2013-08-21 16:42:00	NaN	NaN	NaN	NaN	NaN
2013-08-21 16:43:00	NaN	NaN	NaN	NaN	NaN
2013-08-21 16:44:00	NaN	NaN	NaN	NaN	NaN
2013-08-21 16:45:00	NaN	NaN	NaN	NaN	NaN
2013-08-21 16:46:00	NaN	NaN	NaN	NaN	NaN
2013-08-21 16:47:00	NaN	NaN	NaN	NaN	NaN
2013-08-21 16:48:00	NaN	NaN	NaN	NaN	NaN
2013-08-21 16:49:00	NaN	NaN	NaN	NaN	NaN
2013-08-21 16:50:00	NaN	NaN	NaN	NaN	NaN
2013-08-21 16:51:00	NaN	NaN	NaN	NaN	NaN
2013-08-21 16:52:00	NaN	NaN	NaN	NaN	NaN
2013-08-21 16:53:00	NaN	NaN	NaN	NaN	NaN
2013-08-21 16:54:00	NaN	NaN	NaN	NaN	NaN
2013-08-21 16:55:00	NaN	NaN	NaN	NaN	NaN
2013-08-21 16:56:00	NaN	NaN	NaN	NaN	NaN
2013-08-21 16:57:00	NaN	NaN	NaN	NaN	NaN
2013-08-21 16:58:00	NaN	NaN	NaN	NaN	NaN
2013-08-21 16:59:00	NaN	NaN	NaN	NaN	NaN
2013-08-21 17:00:00	NaN	NaN	NaN	NaN	NaN
2013-08-21 17:01:00	NaN	NaN	NaN	NaN	NaN
2013-08-21 17:02:00	NaN	NaN	NaN	NaN	NaN
2013-08-21 17:03:00	NaN	NaN	NaN	NaN	NaN
2013-08-21 17:04:00	NaN	NaN	NaN	NaN	NaN
2013-08-21 17:05:00	NaN	NaN	NaN	NaN	NaN
2013-08-21 17:06:00	NaN	NaN	NaN	NaN	NaN
2013-08-21 17:07:00	NaN	NaN	NaN	NaN	NaN
2013-08-21 17:08:00	NaN	NaN	NaN	NaN	NaN
2013-08-21 17:09:00	NaN	NaN	NaN	NaN	NaN
2013-08-21 17:10:00	NaN	NaN	NaN	NaN	NaN
2013-08-21 17:11:00	NaN	NaN	NaN	NaN	NaN
2013-08-21 17:12:00	NaN	NaN	NaN	NaN	NaN
2013-08-21 17:13:00	NaN	NaN	NaN	NaN	NaN
2013-08-21 17:14:00	NaN	NaN	NaN	NaN	NaN
2013-08-21 17:15:00	NaN	NaN	NaN	NaN	NaN
2013-08-21 17:16:00	NaN	NaN	NaN	NaN	NaN
2013-08-21 17:17:00	NaN	NaN	NaN	NaN	NaN
2013-08-21 17:18:00	NaN	NaN	NaN	NaN	NaN
2013-08-21 17:19:00	NaN	NaN	NaN	NaN	NaN
[truncated: 29,708 more rows]

## Sheet: Eggs
Date and Time (MM/DD/YY HH:MM)	Latitude (°)	Longitude (°)	Temperature (°C)	Salinity	pCO2 (μatm)	Chlorophyll a (mg m-3)	Total Eggs in 20-min CUFES Sample	Egg Concentration (No. m-3 )	Egg Presence
2013-08-22 00:17:00	-4.25	-82.55	16.83	34.91	NaN	1.57	0	0	0
2013-08-22 01:34:00	-4.27	-82.62	16.68	34.95	423.03	0.85	0	0	0
2013-08-22 01:54:00	-4.32	-82.64	16.57	34.98	676.03	0.95	0	0	0
2013-08-22 02:15:00	-4.36	-82.67	16.55	34.97	542.08	0.88	0	0	0
2013-08-22 02:35:00	-4.41	-82.7	16.5	34.99	519.07	0.7	0	0	0
2013-08-22 02:55:00	-4.45	-82.73	16.24	34.99	464.33	1.05	0	0	0
2013-08-22 03:15:00	-4.5	-82.75	16.28	35	458.96	0.73	0	0	0
2013-08-22 03:35:00	-4.5	-82.71	16.38	34.99	479.13	0.59	0	0	0
2013-08-22 03:55:00	-4.5	-82.66	16.35	34.99	484.97	0.66	0	0	0
2013-08-22 04:15:00	-4.5	-82.6	16.26	35	458.32	0.98	0	0	0
2013-08-22 04:35:00	-4.5	-82.55	16.22	35	445.16	1.78	0	0	0
2013-08-22 04:55:00	-4.5	-82.5	16.15	34.98	398.44	2.02	0	0	0
2013-08-22 05:10:00	-4.5	-82.47	16.1	34.99	475.27	2.18	0	0	0
2013-08-22 05:30:00	-4.5	-82.42	16.12	34.99	464.05	2.24	0	0	0
2013-08-22 05:50:00	-4.5	-82.37	16.03	34.98	509.31	1.9	0	0	0
2013-08-22 07:02:00	-4.5	-82.31	16.04	34.98	504.16	1.37	0	0	0
2013-08-22 07:22:00	-4.5	-82.26	16.11	34.98	535.14	1.37	0	0	0
2013-08-22 07:42:00	-4.5	-82.21	16.09	34.98	509.07	1.29	0	0	0
2013-08-22 08:02:00	-4.5	-82.16	16.06	34.98	596.6	1.2	0	0	0
2013-08-22 08:22:00	-4.5	-82.11	16.12	34.97	558.42	1.15	0	0	0
2013-08-22 08:42:00	-4.5	-82.06	16.64	34.91	665.34	1.12	0	0	0
2013-08-22 09:02:00	-4.5	-82.01	16.71	34.88	656.22	0.97	0	0	0
2013-08-22 12:20:00	-4.5	-81.67	17.24	34.81	661.96	0.72	0	0	0
2013-08-22 12:40:00	-4.5	-81.62	17.38	34.78	624.09	0.78	0	0	0
2013-08-22 13:00:00	-4.5	-81.57	17.25	34.81	658.82	0.94	0	0	0
2013-08-22 14:40:00	-4.49	-81.57	17.44	34.78	646.68	0.82	0	0	0
2013-08-22 15:10:00	-4.5	-81.51	16.88	34.9	635.93	0.99	0	0	0
2013-08-22 15:30:00	-4.51	-81.46	16.44	34.96	536.39	1.22	0	0	0
2013-08-22 15:50:00	-4.5	-81.4	16.42	34.97	582.91	1.15	0	0	0
2013-08-22 16:10:00	-4.5	-81.36	16.16	34.98	484.69	1.44	0	0	0
2013-08-22 16:30:00	-4.52	-81.32	16.65	34.94	310.4	2.25	0	0	0
2013-08-22 16:50:00	-4.54	-81.29	16.62	34.97	470.59	2.09	0	0	0
2013-08-22 17:10:00	-4.54	-81.32	16.51	34.97	403.67	NaN	0	0	0
2013-08-22 17:30:00	-4.54	-81.35	16.29	34.97	462.62	1.85	0	0	0
2013-08-22 17:50:00	-4.57	-81.37	16.31	34.97	430.11	2.15	0	0	0
2013-08-22 18:10:00	-4.61	-81.39	16.07	34.98	558.16	2.43	0	0	0
2013-08-22 18:20:00	-4.64	-81.4	16.36	34.98	300.47	2.09	0	0	0
2013-08-22 18:40:00	-4.68	-81.39	16.61	34.97	231.02	3.82	0	0	0
2013-08-22 19:00:00	-4.73	-81.38	16.42	34.98	375.53	2.52	0	0	0
2013-08-22 19:10:00	-4.75	-81.38	16.36	34.98	458.38	3.1	0	0	0
2013-08-22 20:30:00	-4.74	-81.4	16.29	34.97	454.58	2.74	20	2	1
2013-08-22 20:55:00	-4.75	-81.46	16.33	34.98	605.69	1.56	2	0.2	1
2013-08-22 21:15:00	-4.75	-81.51	16.25	34.98	702.23	1.27	0	0	0
2013-08-22 21:35:00	-4.75	-81.57	16.34	34.97	698.83	1.2	0	0	0
2013-08-22 21:55:00	-4.75	-81.62	16.42	34.97	692.24	1.08	0	0	0
2013-08-22 22:15:00	-4.75	-81.67	16.4	34.96	690.91	1	0	0	0
2013-08-22 22:35:00	-4.75	-81.73	16.42	34.96	670.57	0.99	0	0	0
2013-08-22 22:55:00	-4.75	-81.78	16.54	34.96	552.88	0.93	0	0	0
2013-08-23 02:00:00	-4.75	-82.15	16.14	34.99	587.52	2.87	0	0	0
2013-08-23 02:20:00	-4.75	-82.2	16.26	34.99	581.46	2.59	0	0	0
2013-08-23 02:40:00	-4.75	-82.26	16.28	34.98	571.08	2.56	0	0	0
2013-08-23 03:00:00	-4.75	-82.32	16.28	34.99	558.18	2.82	0	0	0
2013-08-23 03:20:00	-4.74	-82.38	16.3	34.99	539.86	2.89	0	0	0
2013-08-23 03:40:00	-4.75	-82.44	16.31	34.99	530.05	2.12	0	0	0
2013-08-23 04:00:00	-4.75	-82.49	16.33	34.99	529.61	2.27	0	0	0
2013-08-23 04:55:00	-4.75	-82.56	16.19	34.99	530.97	1.93	0	0	0
2013-08-23 05:15:00	-4.75	-82.61	16.25	34.99	533.1	1.18	0	0	0
2013-08-23 05:35:00	-4.75	-82.67	16.22	34.99	539.79	0.77	0	0	0
2013-08-23 05:55:00	-4.76	-82.71	16.27	34.99	517.8	0.79	0	0	0
2013-08-23 06:15:00	-4.8	-82.68	16.23	34.99	517.14	0.92	1	0.1	1
2013-08-23 06:35:00	-4.82	-82.64	16.31	34.97	520.21	1.15	1	0.1	1
2013-08-23 06:55:00	-4.86	-82.6	16.49	34.99	541.77	1.13	1	0.1	1
2013-08-23 07:15:00	-4.89	-82.56	16.52	34.99	550.96	0.96	4	0.4	1
2013-08-23 07:35:00	-4.93	-82.53	16.58	35	556.72	0.9	1	0.1	1
2013-08-23 07:55:00	-4.96	-82.49	16.62	34.99	574.33	1.31	0	0	0
2013-08-23 08:15:00	-5	-82.45	16.66	35	576.92	0.75	0	0	0
2013-08-23 13:00:00	-4.99	-82.59	16.62	35	566.94	0.59	0	0	0
2013-08-23 13:20:00	-5	-82.64	16.6	35	563.95	0.65	1	0.1	1
2013-08-23 13:40:00	-4.99	-82.7	16.66	35	561.2	0.79	0	0	0
2013-08-23 14:00:00	-4.99	-82.76	16.7	34.97	557.15	0.81	0	0	0
2013-08-23 14:20:00	-4.99	-82.81	16.77	35	557.58	0.76	0	0	0
2013-08-23 16:20:00	-4.99	-82.95	16.86	35	552.77	0.78	0	0	0
2013-08-23 16:40:00	-5	-83	16.79	34.99	549.04	0.76	0	0	0
2013-08-23 17:00:00	-5	-83.06	16.89	35	554.31	0.66	0	0	0
2013-08-23 23:05:00	-5	-82.43	16.86	35	563.69	1.21	0	0	0
2013-08-24 03:57:00	-5	-82.04	16.91	34.98	477.25	2.18	0	0	0
2013-08-24 04:10:00	-5	-82	16.62	34.97	539.12	1.81	0	0	0
2013-08-24 04:30:00	-5	-81.95	16.46	34.97	545.84	1.04	0	0	0
2013-08-24 04:50:00	-4.99	-81.9	16.4	34.97	559.78	0.98	0	0	0
2013-08-24 05:10:00	-5	-81.85	16.34	34.98	559.92	0.72	0	0	0
2013-08-24 05:30:00	-5	-81.8	16.16	34.98	573.27	0.72	0	0	0
2013-08-24 08:55:00	-4.98	-81.73	16.2	34.98	627.98	0.93	0	0	0
2013-08-24 09:00:00	-4.99	-81.72	16.45	34.97	619.72	0.75	0	0	0
2013-08-24 09:41:00	-5	-81.62	16.17	34.97	525.49	0.85	0	0	0
2013-08-24 10:00:00	-5	-81.57	16	34.97	517.72	1.12	0	0	0
2013-08-24 10:20:00	-5	-81.52	15.95	34.97	502.34	1.4	0	0	0
2013-08-24 12:50:00	-4.99	-81.43	15.66	34.97	585.31	1.56	0	0	0
2013-08-24 13:15:00	-5	-81.37	15.68	34.97	526.44	1.52	0	0	0
2013-08-24 13:45:00	-5	-81.3	15.64	34.97	563.52	1.75	0	0	0
2013-08-24 14:05:00	-5	-81.24	15.61	34.97	533.46	2.27	0	0	0
2013-08-25 15:25:00	-5.24	-81.77	16.54	35	NaN	1.09	1	0.1	1
2013-08-25 15:40:00	-5.24	-81.81	16.59	35	602.77	1.16	0	0	0
2013-08-25 16:00:00	-5.24	-81.86	16.58	35	591.4	1.1	0	0	0
2013-08-25 16:25:00	-5.24	-81.93	16.54	35	588.66	1	0	0	0
2013-08-25 16:45:00	-5.24	-81.99	16.56	34.99	595.93	1.61	0	0	0
2013-08-25 17:05:00	-5.24	-82.05	16.63	35	603.39	1.98	1	0.1	1
2013-08-25 17:25:00	-5.25	-82.1	16.7	35	524.06	1.55	3	0.3	1
2013-08-25 18:05:00	-5.25	-82.22	17.02	35.02	603.3	0.98	0	0	0
2013-08-25 18:25:00	-5.25	-82.27	17.26	35.04	588.85	0.93	0	0	0
2013-08-25 18:45:00	-5.25	-82.33	17.29	35.04	595.14	0.82	0	0	0
2013-08-25 19:55:00	-5.21	-82.38	17.35	35.05	588.71	0.91	0	0	0
2013-08-25 20:15:00	-5.21	-82.44	17.42	35.06	579.7	0.71	0	0	0
2013-08-25 20:35:00	-5.22	-82.49	17.43	35.05	580.61	0.66	0	0	0
2013-08-25 20:55:00	-5.23	-82.55	17.43	35.05	575.49	0.65	0	0	0
2013-08-25 21:15:00	-5.24	-82.6	17.45	35.05	585.17	0.66	0	0	0
2013-08-25 21:35:00	-5.25	-82.66	17.54	35.05	576.86	0.95	0	0	0
2013-08-25 21:55:00	-5.25	-82.71	17.64	35.06	565.48	1.06	0	0	0
2013-08-25 22:15:00	-5.26	-82.72	17.64	35.06	572.93	0.79	0	0	0
2013-08-25 22:35:00	-5.29	-82.69	17.77	35.07	565.28	0.86	0	0	0
2013-08-25 22:55:00	-5.32	-82.66	17.84	35.07	568.39	0.93	0	0	0
2013-08-25 23:15:00	-5.35	-82.63	17.87	35.08	563.32	0.77	0	0	0
2013-08-25 23:35:00	-5.38	-82.6	17.81	35.07	571.71	0.7	0	0	0
2013-08-25 23:55:00	-5.41	-82.56	17.82	35.07	565.11	0.77	0	0	0
2013-08-26 00:15:00	-5.44	-82.53	17.81	35.07	580.75	0.82	0	0	0
2013-08-26 04:40:00	-5.47	-82.08	16.74	34.99	621.11	0.69	0	0	0
2013-08-26 05:00:00	-5.49	-82.05	16.68	34.99	628.84	0.73	0	0	0
2013-08-26 05:20:00	-5.5	-82	16.7	34.99	648.37	0.81	0	0	0
2013-08-26 05:40:00	-5.5	-81.95	16.72	34.99	616.38	0.96	0	0	0
2013-08-26 06:00:00	-5.5	-81.91	16.68	34.99	640.47	1.02	0	0	0
2013-08-26 06:20:00	-5.5	-81.86	16.36	34.98	655.12	1.01	0	0	0
2013-08-26 06:40:00	-5.5	-81.81	16.33	34.98	625.1	0.88	0	0	0
2013-08-26 07:00:00	-5.5	-81.76	16.45	34.98	671.65	0.82	0	0	0
2013-08-26 08:35:00	-5.48	-81.76	16.44	34.98	663.54	1.81	0	0	0
2013-08-26 08:55:00	-5.5	-81.71	16.38	34.98	687.29	1.06	0	0	0
2013-08-26 09:15:00	-5.5	-81.66	16.39	34.98	691.23	1.1	0	0	0
2013-08-26 09:35:00	-5.5	-81.61	16.37	34.98	685.86	1.21	0	0	0
2013-08-26 09:55:00	-5.5	-81.57	16.3	34.98	658.02	1.11	0	0	0
2013-08-26 10:15:00	-5.5	-81.52	16.32	34.98	644.89	1	0	0	0
2013-08-26 10:35:00	-5.5	-81.47	16.12	34.98	600.63	1.15	0	0	0
2013-08-26 10:55:00	-5.5	-81.42	15.97	34.98	625.78	1.27	0	0	0
2013-08-26 11:35:00	-5.5	-81.31	15.84	34.97	409.42	1.39	0	0	0
2013-08-26 13:25:00	-5.49	-81.19	15.74	34.97	595	3.8	0	0	0
2013-08-26 16:55:00	-5.5	-80.97	15.42	34.96	668.64	3.88	100	10	1
2013-08-26 17:15:00	-5.53	-80.95	15.49	34.96	992.08	3.45	150	15	1
2013-08-26 17:35:00	-5.57	-80.94	15.21	34.96	812.97	3.21	150	15	1
2013-08-26 17:55:00	-5.62	-80.93	15.19	34.96	900.7	4.55	50	5	1
2013-08-26 18:15:00	-5.67	-80.93	15.22	34.96	737.23	2.41	50	5	1
2013-08-26 18:35:00	-5.71	-80.91	15.28	34.96	641.12	3.1	15	1.5	1
2013-08-26 18:55:00	-5.73	-80.94	15.14	34.96	835.23	3.08	33	3.3	1
2013-08-26 19:15:00	-5.75	-80.98	15.36	34.97	672.97	2.76	30	3	1
2013-08-26 19:35:00	-5.75	-81.03	15.74	34.97	659.04	2.04	4	0.4	1
2013-08-26 21:20:00	-5.75	-81.11	16.48	34.97	167.18	2.67	21	2.1	1
2013-08-26 21:40:00	-5.75	-81.16	16.13	34.97	449.07	1.87	27	2.7	1
2013-08-26 22:00:00	-5.75	-81.21	15.76	34.97	859.65	1.27	5	0.5	1
2013-08-26 22:20:00	-5.75	-81.27	15.39	34.96	894.48	1.09	3	0.3	1
2013-08-26 22:40:00	-5.75	-81.32	15.27	34.96	799.03	0.97	0	0	0
2013-08-26 23:00:00	-5.75	-81.38	15.33	34.97	646.92	0.93	4	0.4	1
2013-08-26 23:20:00	-5.75	-81.43	15.48	34.97	612.35	0.92	6	0.6	1
2013-08-26 23:40:00	-5.75	-81.49	15.59	34.98	594.27	0.95	6	0.6	1
2013-08-27 02:50:00	-5.74	-81.79	15.99	34.98	603.52	0.79	0	0	0
2013-08-27 04:40:00	-5.73	-81.98	16.33	34.98	670.3	0.87	0	0	0
2013-08-27 05:00:00	-5.73	-82.04	16.31	34.98	685.78	0.75	0	0	0
2013-08-27 05:20:00	-5.73	-82.09	16.3	34.98	718.48	0.71	0	0	0
2013-08-27 05:40:00	-5.74	-82.15	16.26	34.98	722.71	0.73	0	0	0
2013-08-27 06:00:00	-5.74	-82.2	16.24	34.98	714.84	0.79	2	0.2	1
2013-08-27 06:20:00	-5.76	-82.25	16.24	34.98	712.74	0.83	0	0	0
2013-08-27 06:40:00	-5.79	-82.29	16.21	34.98	721.71	0.76	0	0	0
2013-08-27 07:00:00	-5.83	-82.33	16.13	34.98	836.27	0.67	0	0	0
2013-08-27 07:20:00	-5.87	-82.38	16.02	34.97	755.4	0.74	1	0.1	1
2013-08-27 09:15:00	-5.91	-82.42	16.07	34.97	722.98	0.66	0	0	0
2013-08-27 09:35:00	-5.94	-82.46	16.07	34.97	740.21	0.72	0	0	0
2013-08-27 09:55:00	-5.98	-82.5	16.15	34.98	741.2	0.76	4	0.4	1
2013-08-27 10:15:00	-6	-82.54	16.21	34.98	744.07	0.62	2	0.2	1
2013-08-27 10:35:00	-6	-82.59	16.31	34.98	726.77	0.55	5	0.5	1
2013-08-27 10:55:00	-6	-82.65	16.39	34.99	611.78	0.65	3	0.3	1
2013-08-27 11:15:00	-6	-82.7	16.7	35.01	625.1	0.46	0	0	0
2013-08-27 11:45:00	-6	-82.66	16.68	35	682.45	0.57	16	1.6	1
2013-08-27 12:05:00	-6	-82.61	16.41	34.98	772.24	NaN	3	0.3	1
2013-08-27 12:25:00	-6	-82.57	16.24	34.98	753.95	NaN	3	0.3	1
2013-08-27 12:45:00	-6	-82.52	16.17	34.98	739	0.51	0	0	0
2013-08-27 13:05:00	-6	-82.47	16.1	34.98	755.04	0.55	1	0.1	1
2013-08-27 14:50:00	-6	-82.44	16.2	34.97	746.59	0.52	0	0	0
2013-08-27 15:10:00	-6	-82.39	16.11	34.97	744.85	0.52	1	0.1	1
2013-08-27 15:30:00	-6	-82.33	16.13	34.97	733.7	0.57	3	0.3	1
2013-08-27 15:50:00	-5.99	-82.28	16	34.97	777.64	0.61	0	0	0
2013-08-27 16:10:00	-5.99	-82.23	16.04	34.97	769.2	0.62	0	0	0
2013-08-27 18:15:00	-6	-82.1	16.23	34.97	536.52	0.67	0	0	0
2013-08-27 18:35:00	-6	-82.05	16.32	34.97	531.25	0.73	0	0	0
2013-08-27 19:40:00	-6	-81.89	16.3	34.97	549.13	0.65	5	0.5	1
2013-08-27 20:20:00	-6	-81.78	16.29	34.97	610.96	0.62	1	0.1	1
2013-08-27 20:40:00	-6	-81.73	16.48	34.98	742.28	0.78	1	0.1	1
2013-08-27 22:25:00	-6	-81.74	16.44	34.98	722.48	0.8	0	0	0
2013-08-27 22:45:00	-6	-81.68	16.43	34.98	650.04	0.61	0	0	0
2013-08-27 23:05:00	-6	-81.63	16.21	34.96	741.01	0.59	1	0.1	1
2013-08-27 23:25:00	-6	-81.57	15.84	34.97	800.97	0.8	0	0	0
2013-08-27 23:45:00	-6	-81.52	15.66	34.97	859.55	1.03	0	0	0
2013-08-28 00:05:00	-6	-81.46	15.47	34.97	882.17	1.15	0	0	0
2013-08-28 00:25:00	-6	-81.41	15.33	34.96	939.12	1.2	0	0	0
2013-08-28 00:45:00	-5.99	-81.36	15.49	34.96	940.74	1.12	0	0	0
2013-08-28 01:05:00	-6	-81.3	15.47	34.96	953.97	1.35	0	0	0
2013-08-28 02:45:00	-6.02	-81.22	15.62	34.96	NaN	1.85	0	0	0
2013-08-28 06:30:00	-6.16	-81.47	15.32	34.96	850.14	1.12	0	0	0
2013-08-28 06:50:00	-6.19	-81.52	15.43	34.96	838.08	0.67	0	0	0
2013-08-28 07:10:00	-6.22	-81.57	15.48	34.96	821.29	0.57	0	0	0
2013-08-28 07:30:00	-6.25	-81.62	15.75	34.96	783.56	0.83	0	0	0
2013-08-28 07:50:00	-6.27	-81.67	15.97	34.96	800.92	0.42	0	0	0
2013-08-28 10:15:00	-6.32	-81.76	16.03	34.96	776.98	0.73	0	0	0
2013-08-28 10:35:00	-6.35	-81.81	16.1	34.96	816.06	0.79	0	0	0
2013-08-28 10:55:00	-6.38	-81.86	16.18	34.97	664.76	0.84	0	0	0
2013-08-28 11:15:00	-6.4	-81.91	16.39	34.98	614.87	0.71	1	0.1	1
2013-08-28 11:35:00	-6.43	-81.95	16.57	34.98	630.55	0.99	0	0	0
2013-08-28 13:00:00	-6.42	-81.95	16.56	34.98	629.92	0.6	0	0	0
2013-08-28 15:00:00	-6.48	-82.05	16.78	34.99	620.66	0.54	0	0	0
2013-08-28 15:20:00	-6.51	-82.1	16.81	35	639.74	0.44	0	0	0
2013-08-28 16:00:00	-6.56	-82.2	16.86	35	692.79	0.39	0	0	0
2013-08-28 16:20:00	-6.59	-82.25	16.87	35	654.42	0.35	0	0	0
2013-08-28 18:00:00	-6.66	-82.36	17.32	35.02	668.47	0.26	0	0	0
2013-08-28 18:20:00	-6.69	-82.41	17.52	35.04	640.35	0.26	4	0.4	1
2013-08-28 18:40:00	-6.72	-82.46	17.85	35.07	655.58	0.22	0	0	0
2013-08-28 21:05:00	-6.76	-82.46	17.84	35.07	642.53	0.2	0	0	0
2013-08-28 21:25:00	-6.8	-82.42	17.78	35.03	549.3	0.25	0	0	0
2013-08-28 21:40:00	-6.83	-82.4	17.73	35.03	595.68	0.27	0	0	0
2013-08-28 22:05:00	-6.88	-82.35	17.53	35.04	646.19	0.29	0	0	0
2013-08-28 22:25:00	-6.92	-82.32	17.12	34.99	641.86	0.27	0	0	0
2013-08-28 22:30:00	-6.92	-82.31	17.11	34.99	621.72	0.29	0	0	0
2013-08-28 22:50:00	-6.89	-82.25	16.97	35	659.04	1.47	0	0	0
2013-08-29 00:30:00	-6.81	-82.12	16.79	34.99	617.93	2.15	0	0	0
2013-08-29 00:50:00	-6.79	-82.07	16.81	34.98	620.77	0.75	0	0	0
2013-08-29 01:10:00	-6.76	-82.02	16.73	34.98	605.89	1.05	0	0	0
2013-08-29 01:30:00	-6.73	-81.97	16.59	34.97	726.94	1.38	0	0	0
2013-08-29 02:45:00	-6.63	-81.78	16.45	34.98	NaN	1.57	0	0	0
2013-08-29 05:10:00	-6.48	-81.51	15.93	34.95	862.42	1.24	0	0	0
2013-08-29 05:30:00	-6.45	-81.47	15.86	34.95	860.16	1.59	0	0	0
2013-08-29 05:50:00	-6.42	-81.42	15.78	34.95	867.33	0.64	0	0	0
2013-08-29 06:10:00	-6.39	-81.37	15.8	34.95	881.56	0.65	0	0	0
2013-08-29 07:20:00	-6.36	-81.32	15.71	34.95	875.28	0.6	0	0	0
2013-08-29 07:40:00	-6.33	-81.28	15.85	34.95	719.38	0.86	0	0	0
2013-08-29 08:00:00	-6.31	-81.23	15.8	34.95	780.11	1.08	0	0	0
2013-08-29 08:20:00	-6.28	-81.18	15.92	34.95	938.06	1.25	0	0	0
2013-08-29 08:45:00	-6.25	-81.13	15.86	34.95	969.48	1.34	0	0	0
2013-08-29 09:05:00	-6.22	-81.08	15.97	34.96	975.85	1.6	0	0	0
2013-08-29 09:40:00	-6.19	-81.01	15.92	34.96	924.65	1.93	60	6	1
2013-08-29 10:00:00	-6.22	-80.97	15.72	34.95	998.89	1.69	20	2	1
2013-08-29 10:20:00	-6.25	-80.93	15.84	34.96	1002.76	1.97	80	8	1
2013-08-29 10:40:00	-6.28	-80.89	16.32	34.96	1043.88	2.39	60	6	1
2013-08-29 11:00:00	-6.32	-80.86	16.47	34.96	1043.38	2.79	300	30	1
2013-08-29 11:20:00	-6.35	-80.82	16.28	34.95	987.22	2.45	400	40	1
2013-08-29 11:40:00	-6.37	-80.86	16.33	34.96	852.03	1.37	20	2	1
2013-08-29 16:35:00	-6.66	-81.36	16.03	34.95	859.17	0.4	0	0	0
2013-08-29 16:55:00	-6.69	-81.4	16.12	34.96	852.47	NaN	0	0	0
2013-08-29 17:35:00	-6.75	-81.5	16.12	34.96	849.71	0.54	0	0	0
2013-08-29 17:55:00	-6.78	-81.55	16.21	34.96	833.93	0.53	0	0	0
2013-08-29 18:15:00	-6.81	-81.6	16.23	34.96	835.76	1.01	1	0.1	1
2013-08-29 18:35:00	-6.84	-81.66	16.28	34.96	801.09	0.98	0	0	0
2013-08-29 18:55:00	-6.87	-81.71	16.31	34.96	781.75	0.6	0	0	0
2013-08-29 20:30:00	-6.93	-81.82	16.38	34.96	775.68	0.48	0	0	0
2013-08-29 20:50:00	-6.96	-81.87	16.5	34.96	748.96	0.48	0	0	0
2013-08-29 21:10:00	-6.99	-81.92	16.43	34.96	748.86	0.35	0	0	0
2013-08-29 21:30:00	-7.02	-81.97	16.51	34.96	698.45	0.32	0	0	0
2013-08-29 21:50:00	-7.05	-82.02	16.65	34.96	661.5	0.39	0	0	0
2013-08-29 22:10:00	-7.08	-82.07	16.67	34.96	514.98	0.6	0	0	0
2013-08-29 22:30:00	-7.1	-82.12	16.87	34.97	495.74	1.18	0	0	0
2013-08-29 22:50:00	-7.13	-82.17	16.98	34.98	588.26	0.77	0	0	0
2013-08-30 00:25:00	-7.17	-82.27	17.35	35.01	616.67	0.31	0	0	0
2013-08-30 00:50:00	-7.21	-82.31	17.89	35.07	660.13	0.59	0	0	0
2013-08-30 01:10:00	-7.23	-82.27	17.31	35.01	606.88	0.61	0	0	0
2013-08-30 02:50:00	-7.32	-82.15	16.62	34.96	517.77	0.87	0	0	0
2013-08-30 03:10:00	-7.37	-82.18	16.67	34.97	490.66	0.38	0	0	0
2013-08-30 03:30:00	-7.41	-82.21	16.68	34.96	494.07	NaN	0	0	0
2013-08-30 03:50:00	-7.46	-82.23	16.86	34.97	510.03	0.36	0	0	0
2013-08-30 04:20:00	-7.51	-82.3	17.16	35	628.95	3.19	0	0	0
2013-08-30 04:40:00	-7.55	-82.34	17.4	35.02	603.03	1.07	0	0	0
2013-08-30 07:30:00	-7.44	-82.18	16.6	34.96	597.35	0.45	0	0	0
2013-08-30 07:50:00	-7.41	-82.13	16.58	34.96	611.5	0.65	0	0	0
2013-08-30 08:10:00	-7.38	-82.09	16.43	34.96	597.84	0.8	0	0	0
2013-08-30 08:30:00	-7.35	-82.04	16.39	34.96	743.25	0.53	0	0	0
2013-08-30 08:50:00	-7.33	-82	16.37	34.96	659.08	0.5	0	0	0
2013-08-30 09:10:00	-7.3	-81.95	16.33	34.96	699.6	0.28	0	0	0
2013-08-30 09:20:00	-7.29	-81.93	16.32	34.96	711.35	0.25	0	0	0
2013-08-30 09:50:00	-7.25	-81.86	16.27	34.96	746.2	0.32	0	0	0
2013-08-30 10:15:00	-7.21	-81.81	16.37	34.96	576.86	0.31	0	0	0
2013-08-30 10:35:00	-7.19	-81.76	16.38	34.96	452.4	0.4	0	0	0
2013-08-30 10:55:00	-7.17	-81.72	16.35	34.97	537.43	0.51	1	0.1	1
2013-08-30 14:50:00	-6.92	-81.31	16.64	34.99	701.78	0.71	0	0	0
2013-08-30 15:10:00	-6.89	-81.26	16.55	34.98	714.38	NaN	0	0	0
2013-08-30 15:30:00	-6.86	-81.22	16.46	34.98	683.06	NaN	0	0	0
2013-08-30 15:50:00	-6.83	-81.17	16.32	34.96	519.85	NaN	0	0	0
2013-08-30 16:10:00	-6.81	-81.13	16.13	34.95	1017.8	0.29	0	0	0
2013-08-30 16:30:00	-6.78	-81.08	16.08	34.95	599.58	0.39	0	0	0
2013-08-30 16:50:00	-6.75	-81.03	16.06	34.95	778.35	0.51	0	0	0
2013-08-30 17:20:00	-6.72	-80.96	15.96	34.95	862.21	NaN	0	0	0
2013-08-30 17:40:00	-6.7	-80.91	15.9	34.95	768.77	0.55	0	0	0
2013-08-30 18:55:00	-6.65	-80.84	16.04	34.94	835.83	0.74	28	2.8	1
2013-08-30 19:15:00	-6.63	-80.79	16.05	34.95	884.61	0.99	7	0.7	1
2013-08-30 19:35:00	-6.6	-80.74	16.32	34.95	881.59	1.19	1	0.1	1
2013-08-30 19:55:00	-6.57	-80.69	16.33	34.95	858.09	1.33	60	6	1
2013-08-30 20:15:00	-6.54	-80.64	16.25	34.95	870.59	1.5	44	4.4	1
2013-08-30 20:35:00	-6.51	-80.59	16.2	34.94	896.31	2.05	100	10	1
2013-08-30 20:55:00	-6.48	-80.55	16.58	34.94	1027.44	2.69	36	3.6	1
2013-08-30 22:15:00	-6.51	-80.48	16.55	34.94	962.4	2.22	27	2.7	1
2013-08-30 22:35:00	-6.53	-80.43	16.49	34.94	983.75	2.21	36	3.6	1
2013-08-30 22:55:00	-6.55	-80.38	16.4	34.94	994.93	1.91	9	0.9	1
2013-08-30 23:20:00	-6.58	-80.32	16.39	34.94	990.48	2.36	5	0.5	1
2013-08-30 23:40:00	-6.6	-80.28	16.4	34.94	1016.66	2.35	16	1.6	1
2013-08-31	-6.62	-80.25	16.43	34.94	998.16	2.44	23	2.3	1
2013-08-31 00:20:00	-6.621	-80.251	16.38	34.94	1026.3	2.32	31	3.1	1
2013-08-31 00:40:00	-6.61	-80.26	16.43	34.94	1016.84	2.41	25	2.5	1
2013-08-31 01:00:00	-6.62	-80.28	16.12	34.94	997.51	NaN	42	4.2	1
2013-08-31 01:20:00	-6.65	-80.31	15.88	34.94	906.38	1.62	86	8.6	1
2013-08-31 03:30:00	-6.75	-80.5	15.76	34.94	823.49	0.99	58	5.8	1
2013-08-31 03:50:00	-6.77	-80.55	15.76	34.94	822.16	0.75	42	4.2	1
2013-08-31 04:30:00	-6.83	-80.65	15.81	34.95	804	0.81	44	4.4	1
2013-08-31 04:50:00	-6.86	-80.7	15.87	34.95	762.06	0.82	0	0	0
2013-08-31 05:20:00	-6.9	-80.77	15.79	34.95	830.24	0.52	0	0	0
2013-08-31 06:10:00	-6.98	-80.89	16.08	34.95	586.87	NaN	0	0	0
2013-08-31 06:30:00	-7	-80.94	16.39	34.98	662.48	NaN	0	0	0
2013-08-31 08:10:00	-7.07	-81.05	16.93	35.01	580.48	NaN	0	0	0
2013-08-31 08:30:00	-7.1	-81.1	16.99	35.01	576.03	NaN	0	0	0
2013-08-31 08:50:00	-7.13	-81.14	17.05	35.01	568.9	NaN	0	0	0
2013-08-31 09:10:00	-7.15	-81.19	17.02	35.01	580.87	0.31	0	0	0
2013-08-31 09:30:00	-7.18	-81.24	17.09	35.01	565.44	1.04	0	0	0
2013-08-31 09:50:00	-7.21	-81.29	17.12	35.01	545.66	0.76	0	0	0
2013-08-31 10:10:00	-7.24	-81.34	17.12	35.01	519.12	0.87	0	0	0
2013-08-31 10:30:00	-7.27	-81.39	17.04	35	538.03	0.94	0	0	0
2013-08-31 10:50:00	-7.3	-81.44	16.98	35	525.25	0.85	0	0	0
2013-08-31 11:10:00	-7.32	-81.49	16.98	35	524.14	1.52	0	0	0
2013-08-31 11:30:00	-7.35	-81.54	17.04	35	539.79	1.37	3	0.3	1
2013-08-31 11:50:00	-7.38	-81.59	17.05	35	576.25	0.6	0	0	0
2013-08-31 13:30:00	-7.4	-81.62	17.06	35	535.88	0.54	2	0.2	1
2013-08-31 14:50:00	-7.52	-81.82	17.1	35	547.54	0.47	0	0	0
2013-08-31 15:10:00	-7.55	-81.88	17.08	35	564.59	0.42	1	0.1	1
2013-08-31 15:30:00	-7.58	-81.93	17.06	35	565.27	0.71	0	0	0
2013-08-31 17:25:00	-7.63	-82.02	17.18	34.99	565.77	1.15	1	0.1	1
2013-08-31 17:45:00	-7.66	-82.07	17.11	34.99	566.71	1	0	0	0
2013-08-31 18:05:00	-7.69	-82.12	17.21	34.99	566.9	0.63	0	0	0
2013-08-31 18:25:00	-7.72	-82.17	17.19	34.99	543.26	0.44	0	0	0
2013-08-31 18:45:00	-7.75	-82.23	17.17	34.98	514.57	0.39	0	0	0
2013-08-31 19:05:00	-7.78	-82.28	17.16	34.97	458.93	0.34	3	0.3	1
2013-08-31 19:25:00	-7.81	-82.33	17.13	34.96	423.78	NaN	1	0.1	1
2013-08-31 19:45:00	-7.84	-82.39	17.29	34.96	478.47	1.03	0	0	0
2013-08-31 20:05:00	-7.87	-82.44	17.27	34.97	450.54	0.92	0	0	0
2013-08-31 21:30:00	-7.9	-82.52	17.53	34.96	478.21	0.79	0	0	0
2013-08-31 21:50:00	-7.93	-82.57	17.52	34.97	625.66	0.79	0	0	0
2013-08-31 22:10:00	-7.96	-82.6	17.64	34.98	602.06	0.58	0	0	0
2013-08-31 22:30:00	-7.99	-82.56	17.56	34.97	578.34	0.59	0	0	0
2013-08-31 22:50:00	-8.02	-82.51	17.44	34.96	386.23	0.74	0	0	0
2013-09-01 01:31:00	-8	-82.15	17.15	35	539.19	0.6	0	0	0
2013-09-01 03:00:00	-7.87	-81.95	17.24	34.99	502.88	0.71	0	0	0
2013-09-01 03:20:00	-7.84	-81.9	17.16	34.99	513.69	0.68	0	0	0
2013-09-01 03:40:00	-7.81	-81.86	17.15	34.99	524.71	0.61	0	0	0
2013-09-01 04:00:00	-7.79	-81.81	17.19	35	522.17	0.56	0	0	0
2013-09-01 04:20:00	-7.76	-81.76	17.25	35	515.4	0.7	0	0	0
2013-09-01 04:40:00	-7.73	-81.72	17.26	35	519.21	0.95	0	0	0
2013-09-01 05:20:00	-7.68	-81.62	17.22	35	535.29	1.02	0	0	0
2013-09-01 05:40:00	-7.66	-81.57	17.26	35.01	530.1	0.91	0	0	0
2013-09-01 06:00:00	-7.63	-81.52	17.33	35.01	529.5	0.72	0	0	0
2013-09-01 06:10:00	-7.61	-81.5	17.35	35.01	529.07	0.61	100	10	1
2013-09-01 06:20:00	-7.6	-81.47	17.34	35.01	530.23	0.51	0	0	0
2013-09-01 06:30:00	-7.59	-81.45	17.34	35.01	526.58	0.56	100	10	1
2013-09-01 06:40:00	-7.57	-81.42	17.35	35.01	528.15	0.88	0	0	0
2013-09-01 07:00:00	-7.54	-81.37	17.31	35.01	516.92	1.21	0	0	0
2013-09-01 07:30:00	-7.5	-81.3	17.44	35.01	518.7	0.26	0	0	0
2013-09-01 07:50:00	-7.47	-81.25	17.39	35.01	558.72	NaN	0	0	0
2013-09-01 08:00:00	-7.46	-81.22	17.33	35.01	565.24	NaN	150	15	1
2013-09-01 08:10:00	-7.44	-81.19	17.36	35.02	570.25	NaN	0	0	0
2013-09-01 08:20:00	-7.43	-81.17	17.4	35.02	572.23	NaN	100	10	1
2013-09-01 08:30:00	-7.42	-81.14	17.4	35.02	570.32	NaN	0	0	0
2013-09-01 08:40:00	-7.4	-81.12	17.36	35.02	567.11	NaN	57	5.7	1
2013-09-01 08:50:00	-7.39	-81.09	17.35	35.02	556.64	NaN	0	0	0
2013-09-01 09:00:00	-7.38	-81.08	17.22	35.02	567.83	NaN	0	0	0
2013-09-01 09:55:00	-7.35	-81.02	17.25	35.02	559.89	NaN	0	0	0
2013-09-01 10:15:00	-7.32	-80.98	17.34	35.02	572.74	NaN	1	0.1	1
2013-09-01 10:35:00	-7.29	-80.93	17.3	35.02	571.35	NaN	0	0	0
2013-09-01 10:55:00	-7.26	-80.89	17.06	35.01	593.11	0.99	0	0	0
2013-09-01 11:15:00	-7.24	-80.84	17.1	35.01	615.81	NaN	0	0	0
2013-09-01 11:35:00	-7.21	-80.79	16.77	35	641.7	NaN	0	0	0
2013-09-01 11:55:00	-7.19	-80.75	16.32	34.95	571.37	NaN	0	0	0
2013-09-01 12:25:00	-7.15	-80.68	15.99	34.95	752.71	NaN	1	0.1	1
2013-09-01 12:45:00	-7.12	-80.63	15.92	34.94	815.43	0.61	0	0	0
2013-09-01 15:20:00	-6.91	-80.28	15.79	34.93	876.67	1.74	157	15.7	1
2013-09-01 15:40:00	-6.88	-80.24	15.71	34.93	928.1	1.79	172	17.2	1
2013-09-01 16:00:00	-6.86	-80.19	15.78	34.93	966.76	2.19	121	12.1	1
2013-09-01 16:20:00	-6.83	-80.14	15.56	34.93	1003.98	2.04	103	10.3	1
2013-09-01 16:40:00	-6.81	-80.09	15.46	34.93	1038.49	2.11	187	18.7	1
2013-09-01 17:00:00	-6.79	-80.04	15.32	34.93	1101.81	3.09	128	12.8	1
2013-09-01 19:40:00	-6.87	-79.95	15.54	34.93	1053.92	2.31	77	7.7	1
2013-09-01 20:00:00	-6.92	-79.93	15.39	34.93	1113.34	3.34	36	3.6	1
2013-09-01 20:20:00	-6.96	-79.91	15.17	34.93	1086.51	1.48	19	1.9	1
2013-09-02 13:55:00	-7.44	-80.69	16.82	35	591.99	0.42	0	0	0
2013-09-02 15:15:00	-7.56	-80.88	17.36	35.03	571.87	NaN	0	0	0
2013-09-02 16:40:00	-7.57	-80.91	17.43	35.03	572.48	NaN	0	0	0
2013-09-02 17:00:00	-7.6	-80.96	17.5	35.03	553.14	NaN	0	0	0
2013-09-02 17:20:00	-7.63	-81.01	17.56	35.04	551.91	0.93	1	0.1	1
2013-09-02 18:00:00	-7.69	-81.1	17.68	35.03	494.71	0.48	1	0.1	1
2013-09-02 18:20:00	-7.71	-81.16	17.63	35.03	459.96	0.4	17	1.7	1
2013-09-02 19:30:00	-7.75	-81.23	17.83	35.03	490.31	0.48	2	0.2	1
2013-09-02 19:50:00	-7.78	-81.28	17.74	35	430.86	0.53	2	0.2	1
2013-09-02 20:10:00	-7.81	-81.33	17.29	34.97	362.04	0.36	0	0	0
2013-09-02 20:30:00	-7.83	-81.38	17.2	34.97	384.36	0.31	0	0	0
2013-09-02 20:50:00	-7.86	-81.43	17.19	34.98	396.36	0.74	8	0.8	1
2013-09-02 22:40:00	-7.86	-81.46	17.11	34.98	396.25	NaN	9	0.9	1
2013-09-02 23:00:00	-7.89	-81.5	17.15	34.99	417.81	0.8	2	0.2	1
2013-09-02 23:20:00	-7.91	-81.55	17.2	34.99	372.42	0.86	2	0.2	1
2013-09-02 23:40:00	-7.93	-81.6	17.21	34.99	357.17	0.97	0	0	0
2013-09-03	-7.96	-81.65	17.23	34.99	340.01	0.72	0	0	0
2013-09-03 00:20:00	-7.99	-81.69	17.12	34.99	352.2	0.63	0	0	0
2013-09-03 00:40:00	-8.03	-81.73	17.19	34.99	353.97	0.62	0	0	0
2013-09-03 01:00:00	-8.07	-81.7	17.12	35	374.6	0.72	0	0	0
2013-09-03 01:20:00	-8.11	-81.67	17.23	35	384.05	0.69	0	0	0
2013-09-03 01:40:00	-8.14	-81.64	17.18	35	408.28	0.9	0	0	0
2013-09-03 01:59:00	-8.17	-81.61	17.14	35	417.13	1.18	0	0	0
2013-09-03 03:08:00	-8.18	-81.47	17.19	34.99	350.55	0.98	0	0	0
2013-09-03 03:20:00	-8.17	-81.45	17.21	34.99	374.39	0.81	0	0	0
2013-09-03 03:40:00	-8.14	-81.4	17.09	34.99	446.04	0.89	0	0	0
2013-09-03 04:00:00	-8.12	-81.36	16.96	34.99	499.38	1.01	0	0	0
2013-09-03 08:20:00	-7.82	-80.84	17.51	35.03	590.4	0.27	0	0	0
2013-09-03 08:40:00	-7.79	-80.79	17.46	35.02	593.63	NaN	0	0	0
2013-09-03 09:00:00	-7.76	-80.74	17.36	35.02	583.78	NaN	0	0	0
2013-09-03 09:20:00	-7.73	-80.69	17.1	34.99	570.76	NaN	12	1.2	1
2013-09-03 09:45:00	-7.7	-80.63	16.39	34.95	530.69	NaN	0	0	0
2013-09-03 10:05:00	-7.67	-80.58	16.3	34.95	560.05	NaN	1	0.1	1
2013-09-03 10:25:00	-7.64	-80.54	16.33	34.96	588.46	NaN	0	0	0
2013-09-03 10:45:00	-7.61	-80.49	16.29	34.95	624.5	NaN	0	0	0
2013-09-03 11:05:00	-7.59	-80.44	16.25	34.95	656.32	NaN	1	0.1	1
2013-09-03 11:25:00	-7.56	-80.39	16.12	34.95	714.61	NaN	5	0.5	1
2013-09-03 11:45:00	-7.53	-80.35	16.17	34.94	775.24	0.58	0	0	0
2013-09-03 12:05:00	-7.51	-80.3	16.19	34.95	747.54	1	0	0	0
2013-09-03 12:35:00	-7.46	-80.23	16.07	34.94	768.12	1.91	0	0	0
2013-09-03 16:20:00	-7.27	-79.9	15.86	34.93	1017.59	1.62	84	8.4	1
2013-09-03 16:40:00	-7.24	-79.85	15.71	34.93	1021.08	1.55	50	5	1
2013-09-03 17:00:00	-7.22	-79.8	15.55	34.92	1027.61	1.55	36	3.6	1
2013-09-03 17:20:00	-7.19	-79.75	15.68	34.92	1088.36	1.95	146	14.6	1
2013-09-03 17:40:00	-7.21	-79.72	16.32	34.92	1102.65	1.66	110	11	1
2013-09-03 18:00:00	-7.25	-79.7	15.81	34.92	1135.64	1.61	184	18.4	1
2013-09-03 19:20:00	-7.33	-79.65	15.92	34.92	1175.22	2.05	120	12	1
2013-09-03 19:40:00	-7.37	-79.63	15.95	34.92	1162.66	2.64	64	6.4	1
2013-09-03 20:00:00	-7.41	-79.61	15.79	34.91	1166.13	2.91	21	2.1	1
2013-09-03 20:15:00	-7.42	-79.62	16.02	34.92	1155.68	1.95	85	8.5	1
2013-09-03 20:35:00	-7.43	-79.65	16.06	34.92	1156.28	1.91	96	9.6	1
2013-09-03 21:00:00	-7.45	-79.69	15.98	34.92	1141.1	1.78	13	1.3	1
2013-09-03 21:25:00	-7.49	-79.75	15.92	34.93	1120.51	1.47	200	20	1
2013-09-03 21:50:00	-7.53	-79.82	16.18	34.93	1018.44	1.61	300	30	1
2013-09-03 22:20:00	-7.57	-79.9	16.22	34.95	860.92	2.46	250	25	1
2013-09-03 23:35:00	-7.63	-80	16.79	34.97	571.11	2.93	0	0	0
2013-09-03 23:55:00	-7.66	-80.05	16.85	34.97	511.31	2.09	0	0	0
2013-09-04 00:15:00	-7.69	-80.1	16.92	34.97	470.04	1.17	0	0	0
2013-09-04 03:10:00	-7.89	-80.45	16.72	34.96	480.68	NaN	0	0	0
2013-09-04 03:30:00	-7.92	-80.5	16.58	34.95	526.05	NaN	0	0	0
2013-09-04 05:00:00	-7.99	-80.61	16.52	34.95	474.97	NaN	0	0	0
2013-09-04 05:20:00	-8.01	-80.66	16.68	34.96	445.15	NaN	0	0	0
2013-09-04 05:40:00	-8.04	-80.71	17.03	34.99	468.29	NaN	2	0.2	1
2013-09-04 06:05:00	-8.08	-80.78	16.83	34.97	472.82	NaN	0	0	0
2013-09-04 06:25:00	-8.11	-80.83	16.8	34.97	462.96	0.4	0	0	0
2013-09-04 06:45:00	-8.13	-80.88	17.06	34.98	434.35	0.45	97	9.7	1
2013-09-04 07:05:00	-8.17	-80.93	17.12	35	429.08	NaN	125	12.5	1
2013-09-04 07:25:00	-8.19	-80.98	17.38	35.04	493	NaN	63	6.3	1
2013-09-04 07:45:00	-8.22	-81.03	17.43	35.06	555.54	NaN	83	8.3	1
2013-09-04 08:05:00	-8.25	-81.08	17.56	35.05	588.22	NaN	39	3.9	1
2013-09-04 09:25:00	-8.29	-81.16	17.52	35.05	606.6	1.29	250	25	1
2013-09-04 09:50:00	-8.33	-81.22	17.52	35.05	604.71	1.33	24	2.4	1
2013-09-04 10:15:00	-8.37	-81.28	17.56	35.05	605.9	1.17	24	2.4	1
2013-09-04 10:35:00	-8.4	-81.34	17.5	35.05	604.37	0.86	12	1.2	1
2013-09-04 10:55:00	-8.43	-81.38	17.44	35.05	589.74	1.37	97	9.7	1
2013-09-04 11:15:00	-8.47	-81.36	17.45	35.05	598	0.82	28	2.8	1
2013-09-04 11:35:00	-8.5	-81.31	17.49	35.06	574.97	0.7	16	1.6	1
2013-09-04 11:55:00	-8.52	-81.26	17.59	35.06	554.73	0.67	1	0.1	1
2013-09-04 12:15:00	-8.54	-81.21	17.61	35.06	551.87	0.63	8	0.8	1
2013-09-04 13:30:00	-8.56	-81.13	17.6	35.06	550.73	0.94	25	2.5	1
2013-09-04 13:50:00	-8.53	-81.08	17.62	35.06	555.58	1.3	52	5.2	1
2013-09-04 15:35:00	-8.41	-80.88	17.73	35.06	567.94	0.68	41	4.1	1
2013-09-04 15:55:00	-8.39	-80.83	17.77	35.06	578.12	NaN	32	3.2	1
2013-09-04 16:15:00	-8.36	-80.78	17.7	35.06	575.68	NaN	16	1.6	1
2013-09-04 19:35:00	-8.26	-80.65	17.8	35.05	593.54	1.13	34	3.4	1
2013-09-04 19:55:00	-8.23	-80.6	17.79	35.05	604.04	NaN	100	10	1
2013-09-04 20:15:00	-8.21	-80.55	17.61	35.05	597.95	1.61	600	60	1
2013-09-04 20:35:00	-8.18	-80.5	17.42	34.98	466.81	2.37	1	0.1	1
2013-09-04 21:10:00	-8.14	-80.41	17.16	34.98	409.44	2.76	5	0.5	1
2013-09-04 23:40:00	-8.1	-80.32	16.99	34.98	391.98	NaN	0	0	0
2013-09-05	-8.08	-80.27	17.03	34.98	393.18	NaN	0	0	0
2013-09-05 00:20:00	-8.05	-80.22	16.99	34.98	395.62	0.22	0	0	0
2013-09-05 01:05:00	-7.99	-80.11	16.82	34.98	423.23	0.29	0	0	0
2013-09-05 04:00:00	-7.85	-79.94	16.64	34.96	523.03	1.5	0	0	0
2013-09-05 04:20:00	-7.83	-79.89	16.73	34.96	499.99	2.66	0	0	0
2013-09-05 04:40:00	-7.81	-79.84	16.72	34.97	493.07	2.6	0	0	0
2013-09-05 05:00:00	-7.78	-79.79	16.72	34.97	466.44	2.15	0	0	0
2013-09-05 06:15:00	-7.75	-79.7	16.33	34.95	610.2	1.66	600	60	1
2013-09-05 06:35:00	-7.72	-79.66	16.02	34.92	821.9	1.61	600	60	1
2013-09-05 06:55:00	-7.69	-79.6	15.86	34.92	976.83	2.12	500	50	1
2013-09-05 12:01:00	-7.98	-79.59	15.97	34.92	971.72	1.75	200	20	1
2013-09-05 12:50:00	-7.98	-79.62	16.18	34.93	838.93	2.18	400	40	1
2013-09-05 13:10:00	-8.02	-79.66	16.37	34.94	730.07	1.76	500	50	1
2013-09-05 13:30:00	-8.05	-79.7	16.66	34.95	567.12	1.98	76	7.6	1
2013-09-05 13:50:00	-8.07	-79.75	16.78	34.96	487.83	1.12	16	1.6	1
2013-09-05 16:20:00	-8.21	-80.03	17.16	34.98	426.02	0.63	140	14	1
2013-09-05 16:40:00	-8.24	-80.06	17.2	34.98	408.74	NaN	49	4.9	1
2013-09-05 16:49:00	-8.25	-80.08	17.25	34.98	417.27	1.88	25	2.5	1
2013-09-08 02:29:00	-8.24	-79.57	16.62	34.92	476.89	1.33	10000	1000	1
2013-09-08 03:50:00	-8.18	-79.49	16.33	34.9	573.84	1.37	2000	200	1
2013-09-08 04:10:00	-8.16	-79.44	16.18	34.89	654.91	1.69	500	50	1
2013-09-08 06:25:00	-8.05	-79.24	15.66	34.91	1053.34	2.79	10000	1000	1
2013-09-08 06:45:00	-8.06	-79.19	15.6	34.91	1101.56	3.38	10000	1000	1
2013-09-08 07:05:00	-8.1	-79.15	15.8	34.91	1110.91	3.11	10000	1000	1
2013-09-08 07:25:00	-8.14	-79.11	15.69	34.91	1088.93	3.29	10000	1000	1
2013-09-08 07:45:00	-8.18	-79.08	15.57	34.91	1058.75	3.06	10000	1000	1
2013-09-08 08:05:00	-8.22	-79.04	15.59	34.9	1056.03	3.37	10000	1000	1
2013-09-08 08:10:00	-8.23	-79.05	15.69	34.9	1052.89	3.09	10000	1000	1
2013-09-08 08:30:00	-8.26	-79.1	15.59	34.88	949.04	3.21	10000	1000	1
2013-09-08 08:50:00	-8.29	-79.15	15.88	34.89	812.86	6.58	5000	500	1
2013-09-08 10:10:00	-8.36	-79.27	15.84	34.9	703.19	4.17	200	20	1
2013-09-08 10:30:00	-8.39	-79.32	15.93	34.9	651.46	1.39	1000	100	1
2013-09-08 10:50:00	-8.42	-79.37	15.98	34.9	585.06	1.09	500	50	1
2013-09-08 12:15:00	-8.5	-79.49	16.34	34.91	501.65	0.94	500	50	1
2013-09-08 12:35:00	-8.53	-79.54	16.48	34.92	453.42	0.93	500	50	1
2013-09-08 12:55:00	-8.56	-79.59	16.46	34.94	445.94	1	350	35	1
2013-09-08 13:15:00	-8.59	-79.64	16.6	34.94	452.98	0.66	200	20	1
2013-09-08 14:34:00	-8.7	-79.82	16.81	34.96	428.37	0.67	19	1.9	1
2013-09-08 14:56:00	-8.73	-79.87	16.78	34.95	450.12	NaN	111	11.1	1
2013-09-08 15:15:00	-8.77	-79.92	16.83	34.95	439.67	NaN	63	6.3	1
2013-09-08 15:35:00	-8.8	-79.97	16.85	34.95	431.59	NaN	9	0.9	1
2013-09-08 15:55:00	-8.83	-80.02	16.98	34.95	433.53	NaN	9	0.9	1
2013-09-08 17:30:00	-8.9	-80.14	17.16	34.97	461.44	NaN	1	0.1	1
2013-09-08 17:50:00	-8.92	-80.2	17.24	34.97	455.8	1.13	16	1.6	1
2013-09-08 18:10:00	-8.95	-80.25	17.36	34.97	459.89	1.05	3	0.3	1
2013-09-08 18:30:00	-8.98	-80.31	17.52	34.97	459.03	0.77	0	0	0
2013-09-08 18:55:00	-9.01	-80.37	17.6	34.97	448.31	0.51	3	0.3	1
2013-09-08 19:10:00	-9.03	-80.41	17.67	34.97	447.71	0.8	1	0.1	1
2013-09-08 19:30:00	-9.06	-80.46	17.86	35	464.38	NaN	0	0	0
2013-09-08 20:44:00	-9.08	-80.53	17.92	35	535.39	NaN	18	1.8	1
2013-09-08 21:15:00	-9.12	-80.6	18.07	35.06	595.21	1.56	38	3.8	1
2013-09-08 21:35:00	-9.15	-80.65	18.28	35.06	560.81	3.29	73	7.3	1
2013-09-08 21:55:00	-9.19	-80.7	18.41	35.07	544.35	NaN	12	1.2	1
2013-09-08 22:15:00	-9.22	-80.75	18.46	35.06	537.34	0.58	2	0.2	1
2013-09-08 22:30:00	-9.25	-80.75	18.41	35.06	517.52	0.33	0	0	0
2013-09-08 22:50:00	-9.29	-80.72	18.41	35.07	527.43	0.64	5	0.5	1
2013-09-08 23:10:00	-9.34	-80.69	18.37	35.08	542.83	0.34	0	0	0
2013-09-08 23:30:00	-9.39	-80.66	18.35	35.08	558.9	0.38	1	0.1	1
2013-09-08 23:50:00	-9.43	-80.62	18.35	35.08	572.06	0.5	0	0	0
2013-09-09 02:40:00	-9.24	-80.3	17.9	35.05	629.79	1.31	0	0	0
2013-09-09 03:00:00	-9.22	-80.26	17.66	35.05	633.32	NaN	12	1.2	1
2013-09-09 03:20:00	-9.19	-80.21	17.73	35.04	634.82	NaN	0	0	0
2013-09-09 03:40:00	-9.16	-80.17	17.62	35.01	603.79	0.63	0	0	0
2013-09-09 04:55:00	-9.13	-80.12	17.45	35.01	531.25	0.78	1	0.1	1
2013-09-09 05:15:00	-9.12	-80.07	17.36	35.02	567.27	0.85	10	1	1
2013-09-09 05:35:00	-9.09	-80.03	17.32	35.02	605.8	0.98	0	0	0
2013-09-09 05:55:00	-9.06	-79.98	17.19	35.01	603.07	1.07	4	0.4	1
2013-09-09 06:15:00	-9.04	-79.93	17.15	34.97	571.11	NaN	0	0	0
2013-09-09 06:35:00	-9.01	-79.88	17.21	34.98	544.24	NaN	0	0	0
2013-09-09 06:55:00	-8.98	-79.83	17.16	34.96	527.31	NaN	0	0	0
2013-09-09 08:10:00	-8.94	-79.77	17.35	35	535.76	NaN	0	0	0
2013-09-09 08:30:00	-8.92	-79.72	17.37	35	533.57	NaN	7	0.7	1
2013-09-09 08:50:00	-8.89	-79.67	17.35	35	534.32	0.51	41	4.1	1
2013-09-09 09:10:00	-8.86	-79.62	17.37	35.01	531.05	0.59	88	8.8	1
2013-09-09 09:30:00	-8.83	-79.57	17.3	35	535.31	0.56	144	14.4	1
2013-09-09 11:10:00	-8.78	-79.49	17.24	34.98	494.11	0.6	1000	100	1
2013-09-09 11:30:00	-8.76	-79.44	17.18	34.98	482.51	0.57	1000	100	1
2013-09-09 11:55:00	-8.72	-79.37	17.36	35.01	522.72	0.51	1000	100	1
2013-09-09 12:15:00	-8.69	-79.32	17.2	34.95	433.31	NaN	8000	800	1
2013-09-09 12:35:00	-8.66	-79.27	17.04	34.93	385.42	0.9	5000	500	1
2013-09-09 12:55:00	-8.64	-79.22	16.84	34.93	380.14	1.43	2000	200	1
2013-09-09 13:15:00	-8.61	-79.18	16.66	34.92	374.33	3.35	1000	100	1
2013-09-09 14:35:00	-8.49	-78.98	16.23	34.85	552.34	6.75	2000	200	1
2013-09-09 14:55:00	-8.47	-78.94	16.7	34.81	530.78	3.59	2000	200	1
2013-09-09 15:25:00	-8.53	-78.89	16.47	34.87	506.56	4.18	2000	200	1
2013-09-09 15:45:00	-8.57	-78.85	16.34	34.86	532.94	3.29	8000	800	1
2013-09-09 16:05:00	-8.62	-78.82	16.11	34.88	638.81	2.76	20000	2000	1
2013-09-09 16:25:00	-8.65	-78.79	15.98	34.88	752.54	2.86	20000	2000	1
2013-09-09 16:45:00	-8.69	-78.81	15.93	34.89	811.51	3.34	20000	2000	1
2013-09-09 18:00:00	-8.74	-78.89	16.42	34.9	854.35	3.93	5000	500	1
2013-09-09 18:20:00	-8.77	-78.94	16.53	34.91	819.96	6.77	2000	200	1
2013-09-09 18:40:00	-8.8	-78.98	16.97	34.91	594.86	7.57	3000	300	1
2013-09-09 19:00:00	-8.83	-79.03	17.16	34.92	486.06	3.67	200	20	1
2013-09-09 20:25:00	-8.88	-79.13	17.5	34.92	333.37	2.19	150	15	1
2013-09-09 20:45:00	-8.91	-79.18	17.59	34.92	302.95	6.55	500	50	1
2013-09-09 21:15:00	-8.95	-79.26	17.54	34.92	314.99	7.67	500	50	1
2013-09-09 21:35:00	-8.98	-79.31	17.51	34.93	304.52	3.6	300	30	1
2013-09-09 21:55:00	-9.01	-79.36	17.55	34.94	281.79	0.59	120	12	1
2013-09-09 22:15:00	-9.04	-79.41	17.57	34.93	260.32	0.58	117	11.7	1
2013-09-09 23:20:00	-9.05	-79.45	17.61	34.94	296.63	1.24	157	15.7	1
2013-09-10	-9.11	-79.54	17.39	34.91	300.12	0.54	90	9	1
2013-09-10 00:20:00	-9.14	-79.59	17.18	34.92	310.36	NaN	27	2.7	1
2013-09-10 00:40:00	-9.17	-79.64	16.96	34.91	337.54	NaN	35	3.5	1
2013-09-10 02:45:00	-9.25	-79.81	17.5	35.05	622.47	NaN	0	0	0
2013-09-10 03:05:00	-9.28	-79.86	17.68	35.05	627.11	NaN	0	0	0
2013-09-10 03:30:00	-9.31	-79.93	17.74	35.05	625.6	NaN	0	0	0
2013-09-10 03:50:00	-9.34	-79.98	17.79	35.06	618.4	NaN	0	0	0
2013-09-10 04:10:00	-9.37	-80.03	17.85	35.05	613.98	0.4	0	0	0
2013-09-10 05:55:00	-9.43	-80.17	17.97	35.05	597.05	0.52	4	0.4	1
2013-09-10 06:15:00	-9.48	-80.2	17.99	35.06	595.18	0.58	8	0.8	1
2013-09-10 06:35:00	-9.51	-80.25	17.9	35.06	586.22	1.03	0	0	0
2013-09-10 06:55:00	-9.54	-80.3	17.94	35.06	583.14	0.96	0	0	0
2013-09-10 07:15:00	-9.57	-80.35	17.92	35.06	586.93	0.63	0	0	0
2013-09-10 08:25:00	-9.6	-80.42	17.98	35.06	588.27	0.4	2	0.2	1
2013-09-10 08:45:00	-9.63	-80.47	18.03	35.06	586	0.35	0	0	0
2013-09-10 09:15:00	-9.68	-80.53	18.19	35.06	583.88	0.61	0	0	0
2013-09-10 09:35:00	-9.74	-80.51	18.16	35.06	567.17	0.51	0	0	0
2013-09-10 09:55:00	-9.79	-80.5	18.14	35.06	573.2	0.57	0	0	0
2013-09-10 10:15:00	-9.85	-80.48	18.2	35.08	574.01	0.49	11	1.1	1
2013-09-10 10:35:00	-9.9	-80.47	18.11	35.07	553.35	0.41	24	2.4	1
2013-09-10 10:45:00	-9.91	-80.45	18.14	35.08	544.44	0.35	0	0	0
2013-09-10 11:05:00	-9.88	-80.4	18.13	35.08	533.02	0.6	0	0	0
2013-09-10 11:25:00	-9.85	-80.36	18.13	35.07	523.22	0.42	1	0.1	1
2013-09-10 11:45:00	-9.82	-80.31	18.15	35.07	526.61	0.42	1	0.1	1
2013-09-10 12:05:00	-9.8	-80.26	18.09	35.07	537.05	0.41	1	0.1	1
2013-09-10 12:25:00	-9.77	-80.21	18.03	35.08	553.82	0.29	0	0	0
2013-09-10 12:45:00	-9.74	-80.16	17.97	35.07	568.08	0.33	10	1	1
2013-09-10 13:05:00	-9.71	-80.11	18.07	35.06	580.91	0.33	0	0	0
2013-09-10 13:22:00	-9.69	-80.07	18	35.06	585.54	NaN	0	0	0
2013-09-10 14:31:00	-9.59	-79.9	18	35.07	582.37	NaN	16	1.6	1
2013-09-10 15:35:00	-9.55	-79.83	18.1	35.07	585.11	NaN	0	0	0
2013-09-10 15:55:00	-9.52	-79.78	18.06	35.07	579.27	NaN	0	0	0
2013-09-10 16:15:00	-9.49	-79.73	18	35.05	578.73	NaN	8	0.8	1
2013-09-10 16:35:00	-9.46	-79.68	17.94	35.05	594.89	NaN	4	0.4	1
2013-09-10 16:55:00	-9.44	-79.64	17.77	35.05	601.45	NaN	10	1	1
2013-09-10 17:15:00	-9.41	-79.59	17.59	35.03	610.31	NaN	168	16.8	1
2013-09-10 17:35:00	-9.39	-79.54	17.08	34.89	515.96	0.39	500	50	1
2013-09-10 20:01:00	-9.24	-79.28	17.61	34.9	318.69	0.67	500	50	1
2013-09-10 20:10:00	-9.23	-79.26	17.72	34.91	300.13	2.07	800	80	1
2013-09-10 21:30:00	-9.12	-79.07	17.82	34.9	289.07	5.11	100	10	1
2013-09-11 00:50:00	-8.93	-78.75	15.7	34.88	648.6	6.03	1000	100	1
2013-09-11 01:10:00	-8.93	-78.71	15.52	34.86	704.54	4.2	5000	500	1
2013-09-11 02:31:00	-9.1	-78.67	15.3	34.89	910.1	6.2	1500	150	1
2013-09-11 04:50:00	-9.26	-78.82	16.49	34.9	831.08	2.85	37	3.7	1
2013-09-11 06:50:00	-9.31	-78.89	16.65	34.9	410.73	0.98	75	7.5	1
2013-09-11 07:10:00	-9.34	-78.94	17.05	34.9	371.72	NaN	500	50	1
2013-09-11 07:35:00	-9.37	-79.01	17.12	34.89	330.26	1.1	500	50	1
2013-09-11 07:55:00	-9.4	-79.06	16.92	34.92	410.45	1.07	3000	300	1
2013-09-11 10:45:00	-9.48	-79.2	17.18	35.02	662.87	0.44	300	30	1
2013-09-11 11:05:00	-9.51	-79.25	17.38	35.04	643.61	NaN	7	0.7	1
2013-09-11 11:25:00	-9.54	-79.3	17.48	35.04	632.64	0.36	16	1.6	1
2013-09-11 11:45:00	-9.57	-79.35	17.48	35.04	621.84	0.29	10	1	1
2013-09-11 12:15:00	-9.61	-79.42	17.51	35.04	608.13	0.3	3	0.3	1
2013-09-11 13:10:00	-9.63	-79.46	17.56	35.05	606.98	0.29	0	0	0
2013-09-11 13:22:00	-9.65	-79.49	17.65	35.05	610.08	0.3	5	0.5	1
2013-09-11 18:50:00	-9.85	-79.83	18.16	35.08	506.93	0.43	130	13	1
2013-09-11 19:10:00	-9.89	-79.79	18.28	35.1	509.05	NaN	97	9.7	1
2013-09-11 19:30:00	-9.93	-79.76	18.34	35.12	505.75	NaN	184	18.4	1
2013-09-11 19:50:00	-9.97	-79.72	18.36	35.12	501.25	0.43	0	0	0
2013-09-11 20:10:00	-10.01	-79.68	18.31	35.11	495.58	0.43	13	1.3	1
2013-09-11 20:30:00	-10.01	-79.64	18.3	35.11	492.11	NaN	0	0	0
2013-09-11 20:55:00	-9.97	-79.57	18.14	35.08	500.49	NaN	3	0.3	1
2013-09-11 21:15:00	-9.94	-79.52	18.03	35.08	526.89	NaN	1	0.1	1
2013-09-11 21:35:00	-9.91	-79.47	18.15	35.07	544.61	NaN	0	0	0
2013-09-11 21:55:00	-9.88	-79.42	18.13	35.07	553.8	NaN	0	0	0
2013-09-11 23:00:00	-9.85	-79.35	18.07	35.06	554.97	NaN	6	0.6	1
2013-09-11 23:30:00	-9.81	-79.28	18.01	35.05	559.21	NaN	1	0.1	1
2013-09-12 00:45:00	-9.79	-79.26	18.05	35.05	571.72	NaN	0	0	0
2013-09-12 01:05:00	-9.77	-79.22	17.98	35.05	569.43	NaN	9	0.9	1
2013-09-12 01:25:00	-9.74	-79.17	17.93	35.05	566.57	0.33	81	8.1	1
2013-09-12 01:45:00	-9.71	-79.12	17.83	35.05	567.25	NaN	25	2.5	1
2013-09-12 02:05:00	-9.68	-79.07	17.9	35.05	570.86	0.35	98	9.8	1
2013-09-12 02:25:00	-9.65	-79.02	17.87	35.05	568.08	NaN	20	2	1
2013-09-12 02:45:00	-9.62	-78.97	17.73	35.05	577.9	NaN	100	10	1
2013-09-12 03:15:00	-9.58	-78.9	17.54	35.04	594.34	0.63	43	4.3	1
2013-09-12 03:35:00	-9.54	-78.85	17.45	35.04	599.84	0.67	200	20	1
2013-09-12 03:55:00	-9.51	-78.8	17.29	35.01	604.01	2.39	0	0	0
2013-09-12 06:30:00	-9.38	-78.51	15.58	34.88	804.56	3.42	0	0	0
2013-09-12 07:35:00	-9.41	-78.48	15.52	34.88	1013.08	2.1	3	0.3	1
2013-09-12 07:55:00	-9.46	-78.46	15.39	34.88	1071.15	2.41	172	17.2	1
2013-09-12 08:15:00	-9.51	-78.44	15.27	34.88	1125.63	1.83	10	1	1
2013-09-12 08:35:00	-9.56	-78.42	15.09	34.88	1157.23	2.28	64	6.4	1
2013-09-12 09:00:00	-9.61	-78.42	15.24	34.88	1187.36	1.42	2	0.2	1
2013-09-12 09:20:00	-9.64	-78.47	15.54	34.88	1131.25	2.32	37	3.7	1
2013-09-12 09:40:00	-9.67	-78.52	15.74	34.88	1021.39	2.66	11	1.1	1
2013-09-12 10:00:00	-9.7	-78.57	16.11	34.88	864.35	2.89	120	12	1
2013-09-12 10:20:00	-9.73	-78.62	16.15	34.9	780.49	1.11	82	8.2	1
2013-09-12 10:40:00	-9.75	-78.67	16.32	34.96	753.65	0.88	128	12.8	1
2013-09-12 11:00:00	-9.78	-78.72	16.76	34.99	701.83	0.79	9	0.9	1
2013-09-12 11:20:00	-9.81	-78.77	17.13	35.02	655.16	0.59	300	30	1
2013-09-12 13:40:00	-9.92	-78.97	17.88	35.07	560.04	NaN	69	6.9	1
2013-09-12 14:00:00	-9.95	-79.02	18.02	35.07	558.95	NaN	1	0.1	1
2013-09-12 14:20:00	-9.97	-79.07	17.97	35.07	554.25	NaN	3	0.3	1
2013-09-12 14:40:00	-10	-79.12	17.97	35.07	547.76	NaN	0	0	0
2013-09-12 15:00:00	-10.03	-79.17	17.98	35.07	545.98	NaN	3	0.3	1
2013-09-12 15:20:00	-10.06	-79.22	17.99	35.08	558.19	NaN	0	0	0
2013-09-12 15:40:00	-10.09	-79.27	17.94	35.08	559.63	NaN	0	0	0
2013-09-12 16:00:00	-10.12	-79.32	17.97	35.07	544.11	NaN	0	0	0
2013-09-12 16:23:00	-10.15	-79.37	18.11	35.08	517.52	NaN	0	0	0
2013-09-12 17:45:00	-10.29	-79.44	18.31	35.07	517.32	0.49	0	0	0
2013-09-12 18:00:00	-10.32	-79.41	18.35	35.07	518.99	0.52	0	0	0
2013-09-12 18:20:00	-10.37	-79.37	18.42	35.08	509.71	0.49	0	0	0
2013-09-12 18:40:00	-10.41	-79.34	18.33	35.09	498.75	0.4	0	0	0
2013-09-12 18:50:00	-10.4	-79.31	18.3	35.09	494.9	0.33	0	0	0
2013-09-12 19:10:00	-10.38	-79.26	18.27	35.08	493.27	0.29	0	0	0
2013-09-12 19:30:00	-10.35	-79.21	18.25	35.08	500.54	0.29	0	0	0
2013-09-12 19:50:00	-10.32	-79.16	18.19	35.08	520.55	0.29	0	0	0
2013-09-12 20:10:00	-10.29	-79.11	18.21	35.07	537.34	NaN	0	0	0
2013-09-12 20:30:00	-10.26	-79.06	18.14	35.07	546.53	NaN	0	0	0
2013-09-12 22:00:00	-10.2	-78.97	18.07	35.07	561.75	NaN	0	0	0
2013-09-12 22:20:00	-10.18	-78.92	18.04	35.07	559.03	NaN	0	0	0
2013-09-12 22:40:00	-10.15	-78.86	18.08	35.07	560.43	NaN	0	0	0
2013-09-12 23:00:00	-10.12	-78.81	18.12	35.07	545.83	0.5	51	5.1	1
2013-09-12 23:20:00	-10.09	-78.76	17.99	35.05	548.61	0.66	0	0	0
2013-09-13 00:25:00	-10.05	-78.69	17.64	35.05	582.37	0.61	12	1.2	1
2013-09-13 00:45:00	-10.04	-78.67	17.47	35.04	582.95	0.47	1	0.1	1
2013-09-13 01:15:00	-10	-78.59	17.05	34.97	604.42	0.56	39	3.9	1
2013-09-13 01:35:00	-9.98	-78.54	16.55	34.93	627.95	0.64	0	0	0
2013-09-13 01:55:00	-9.95	-78.49	16.22	34.88	675.48	1.3	0	0	0
2013-09-13 03:55:00	-9.86	-78.36	15.71	34.88	796.02	2.28	0	0	0
2013-09-13 04:15:00	-9.84	-78.31	15.24	34.87	945.12	1.91	15	1.5	1
2013-09-13 04:28:00	-9.86	-78.29	15.11	34.87	1025.1	1.4	75	7.5	1
2013-09-13 05:45:00	-10.07	-78.22	14.95	34.87	1065.36	1.3	57	5.7	1
2013-09-13 05:55:00	-10.09	-78.24	15.17	34.87	1072.65	2.49	16	1.6	1
2013-09-13 07:20:00	-10.15	-78.34	15.5	34.89	857.61	2.22	200	20	1
2013-09-13 07:40:00	-10.17	-78.4	15.81	34.9	797.4	1.19	4	0.4	1
2013-09-13 08:00:00	-10.2	-78.45	16.61	34.98	708.37	0.96	16	1.6	1
2013-09-13 08:20:00	-10.23	-78.5	16.8	35	673.95	1	27	2.7	1
2013-09-13 08:40:00	-10.26	-78.55	17.24	35.03	635.51	0.8	127	12.7	1
2013-09-13 09:50:00	-10.29	-78.6	17.52	35.05	602.98	NaN	104	10.4	1
2013-09-13 10:20:00	-10.33	-78.68	17.73	35.05	589.28	NaN	31	3.1	1
2013-09-13 10:45:00	-10.37	-78.74	17.85	35.05	567.7	NaN	7	0.7	1
2013-09-13 11:08:00	-10.4	-78.8	17.9	35.06	555.71	NaN	0	0	0
2013-09-13 11:25:00	-10.43	-78.84	17.94	35.06	550.05	NaN	13	1.3	1
2013-09-13 12:35:00	-10.47	-78.92	17.91	35.06	551.58	NaN	5	0.5	1
2013-09-13 12:55:00	-10.49	-78.96	17.92	35.07	551.58	NaN	1	0.1	1
2013-09-13 13:15:00	-10.52	-79.01	17.94	35.07	551.78	0.3	1	0.1	1
2013-09-13 13:35:00	-10.54	-79.04	17.95	35.08	554.28	0.29	0	0	0
2013-09-13 13:55:00	-10.57	-79.09	17.69	35.06	558.11	0.27	1	0.1	1
2013-09-13 14:15:00	-10.59	-79.14	17.67	35.06	554.44	0.25	0	0	0
2013-09-13 14:35:00	-10.62	-79.19	17.66	35.05	539.77	0.29	2	0.2	1
2013-09-13 14:55:00	-10.68	-79.18	17.42	34.99	475.18	0.35	0	0	0
2013-09-13 15:15:00	-10.72	-79.15	17.38	34.98	450.72	0.31	0	0	0
2013-09-13 15:35:00	-10.77	-79.11	17.37	34.98	427.11	0.23	0	0	0
2013-09-13 15:57:00	-10.82	-79.07	17.38	34.96	406.34	0.18	0	0	0
2013-09-13 16:15:00	-10.81	-79.03	17.46	34.98	407.11	NaN	0	0	0
2013-09-13 18:00:00	-10.75	-78.94	17.6	34.97	372.84	0.36	0	0	0
2013-09-13 18:20:00	-10.74	-78.89	17.69	34.99	380.42	0.59	1	0.1	1
2013-09-13 18:40:00	-10.71	-78.84	17.93	35.06	434.84	0.67	0	0	0
2013-09-13 19:00:00	-10.68	-78.78	18.03	35.07	496.28	0.81	0	0	0
2013-09-13 19:20:00	-10.65	-78.73	18.1	35.07	529.01	0.73	0	0	0
2013-09-13 19:40:00	-10.63	-78.68	18.11	35.06	538.03	0.82	0	0	0
2013-09-13 20:55:00	-10.57	-78.6	18.09	35.05	546.71	0.72	0	0	0
2013-09-13 21:15:00	-10.54	-78.55	18	35.05	547.79	NaN	0	0	0
2013-09-13 21:35:00	-10.52	-78.5	17.94	35.04	551.19	0.8	0	0	0
2013-09-13 21:55:00	-10.49	-78.44	17.79	35.05	556	0.89	0	0	0
2013-09-13 22:15:00	-10.46	-78.39	17.47	35.03	567.05	0.86	0	0	0
2013-09-13 22:35:00	-10.43	-78.34	16.87	34.98	582.79	0.81	87	8.7	1
2013-09-13 22:55:00	-10.41	-78.29	16.24	34.89	599.63	2.44	1	0.1	1
2013-09-14 01:00:00	-10.3	-78.11	15.23	34.87	889.79	2.6	0	0	0
2013-09-14 01:20:00	-10.35	-78.08	15.21	34.87	973.84	3.18	100	10	1
2013-09-14 01:40:00	-10.4	-78.06	15.09	34.86	994.68	3.92	26	2.6	1
2013-09-14 02:00:00	-10.45	-78.03	15.06	34.86	1006.53	5.34	0	0	0
2013-09-14 02:30:00	-10.51	-78	15.2	34.84	1015.2	5.92	200	20	1
2013-09-14 02:57:00	-10.55	-78.05	15.35	34.84	930.44	6.44	0	0	0
2013-09-14 03:35:00	-10.6	-78.15	16.37	34.95	736.1	5.25	7	0.7	1
2013-09-14 03:55:00	-10.63	-78.2	16.94	35.01	676.05	3.39	0	0	0
2013-09-14 05:50:00	-10.69	-78.35	17.28	35.03	557.12	1.29	0	0	0
2013-09-14 06:10:00	-10.71	-78.4	17.41	35.04	565.87	1.72	0	0	0
2013-09-14 06:30:00	-10.74	-78.44	17.6	35.05	574.32	1.03	0	0	0
2013-09-14 06:50:00	-10.77	-78.49	17.75	35.05	570.3	1.17	0	0	0
2013-09-14 08:35:00	-10.82	-78.58	17.82	35.07	558.86	1.48	0	0	0
2013-09-14 08:55:00	-10.85	-78.63	17.78	35.07	553.36	1.84	0	0	0
2013-09-14 09:15:00	-10.87	-78.68	17.62	35.05	543.53	1.7	0	0	0
2013-09-14 09:35:00	-10.9	-78.72	17.62	35.04	517.86	1.49	0	0	0
2013-09-14 09:55:00	-10.93	-78.77	17.49	35	486.31	1.26	0	0	0
2013-09-14 10:15:00	-10.96	-78.81	17.46	35	455.71	NaN	0	0	0
2013-09-14 10:35:00	-10.99	-78.86	17.31	34.97	434.43	NaN	0	0	0
2013-09-14 10:55:00	-11.02	-78.91	17.42	34.97	408.53	0.25	0	0	0
2013-09-14 13:15:00	-11.12	-79.09	16.75	34.98	453.01	0.28	0	0	0
2013-09-14 13:35:00	-11.16	-79.13	16.77	34.97	434.93	0.73	47	4.7	1
2013-09-14 13:55:00	-11.19	-79.18	16.89	35.01	426.23	0.78	0	0	0
2013-09-14 14:15:00	-11.22	-79.23	17	35.02	440.57	0.42	0	0	0
2013-09-14 14:35:00	-11.25	-79.19	17.14	35.02	465.71	1.03	0	0	0
2013-09-14 14:55:00	-11.29	-79.16	17.14	35.03	465.37	0.97	0	0	0
2013-09-14 16:30:00	-11.31	-79.12	17.05	35.02	452.21	0.93	0	0	0
2013-09-14 17:50:00	-11.34	-78.94	16.94	34.98	427.49	0.87	0	0	0
2013-09-14 18:10:00	-11.31	-78.89	16.93	34.98	438.97	NaN	0	0	0
2013-09-14 18:30:00	-11.28	-78.85	17.24	34.99	431.53	0.29	0	0	0
2013-09-14 18:50:00	-11.25	-78.8	17.55	35.03	446.48	NaN	0	0	0
2013-09-14 19:10:00	-11.22	-78.75	17.46	35.03	443.86	NaN	0	0	0
2013-09-14 19:30:00	-11.2	-78.7	17.58	35.05	464.67	1.28	0	0	0
2013-09-14 19:50:00	-11.18	-78.66	17.64	35.05	486.57	1.42	0	0	0
2013-09-14 20:20:00	-11.14	-78.58	17.54	35.04	501.01	1.57	0	0	0
2013-09-14 20:40:00	-11.12	-78.54	17.51	35.04	521.35	1.84	0	0	0
2013-09-14 21:00:00	-11.09	-78.49	17.53	35.05	538.11	1.77	0	0	0
2013-09-14 21:20:00	-11.07	-78.44	17.55	35.05	550.54	1.82	0	0	0
2013-09-14 21:40:00	-11.04	-78.39	17.45	35.06	549.11	2.31	0	0	0
2013-09-14 22:00:00	-11.01	-78.35	17.54	35.06	560.72	1.75	0	0	0
2013-09-14 22:20:00	-10.98	-78.3	17.55	35.06	566.74	1.68	0	0	0
2013-09-14 22:40:00	-10.95	-78.25	17.54	35.06	565.44	2.63	0	0	0
2013-09-14 23:00:00	-10.93	-78.2	17.52	35.07	563.78	4.6	0	0	0
2013-09-14 23:20:00	-10.9	-78.15	17.43	35.06	565.74	5.7	0	0	0
2013-09-14 23:40:00	-10.87	-78.1	17.06	35.01	564.52	9.26	0	0	0
2013-09-15	-10.84	-78.05	16.55	34.98	586.51	10.4	0	0	0
2013-09-15 00:20:00	-10.82	-78	16.1	34.91	589.16	11.06	0	0	0
2013-09-15 01:30:00	-10.75	-77.84	14.97	34.84	804.8	13.95	0	0	0
2013-09-15 01:50:00	-10.79	-77.8	15.08	34.85	869.64	5.81	0	0	0
2013-09-15 02:10:00	-10.79	-77.76	15.16	34.7	903.43	NaN	0	0	0
2013-09-15 03:50:00	-10.8	-77.8	15.47	34.8	942.92	12.84	9	0.9	1
2013-09-15 04:10:00	-10.84	-77.78	14.97	34.84	913.16	9.59	0	0	0
2013-09-15 05:45:00	-10.93	-77.72	14.87	34.84	942.07	5.37	0	0	0
2013-09-15 05:55:00	-10.95	-77.73	14.77	34.85	954.44	5.19	20	2	1
2013-09-15 06:15:00	-10.98	-77.78	15	34.86	916.79	13.62	125	12.5	1
2013-09-15 06:35:00	-11.01	-77.83	15.24	34.86	828.98	8.63	0	0	0
2013-09-15 06:50:00	-11.03	-77.87	15.33	34.86	765.5	7.05	0	0	0
2013-09-15 07:10:00	-11.05	-77.91	15.62	34.89	716.81	13.01	0	0	0
2013-09-15 07:30:00	-11.08	-77.96	16.01	34.93	660.95	9.19	0	0	0
2013-09-15 07:50:00	-11.11	-78.01	16.46	34.97	618.22	7.6	0	0	0
2013-09-15 08:15:00	-11.14	-78.07	16.68	35	597.64	11.04	0	0	0
2013-09-15 09:15:00	-11.18	-78.15	17.18	35.05	564.94	4.47	0	0	0
2013-09-15 09:55:00	-11.23	-78.24	17.21	35.04	547.96	NaN	0	0	0
2013-09-15 10:15:00	-11.25	-78.27	17.21	35.04	545.96	NaN	0	0	0
2013-09-15 10:35:00	-11.28	-78.32	17.04	35.01	532.02	4.05	0	0	0
2013-09-15 10:55:00	-11.31	-78.37	16.92	35	514.68	3.3	0	0	0
2013-09-15 11:15:00	-11.34	-78.41	16.79	34.99	520.82	3.68	0	0	0
2013-09-15 11:46:00	-11.38	-78.49	17.09	35.01	508.59	3.74	0	0	0
2013-09-15 11:55:00	-11.39	-78.51	17.13	35.02	510.83	1.83	0	0	0
2013-09-15 12:15:00	-11.41	-78.56	17.3	35.04	513.06	2.14	0	0	0
2013-09-15 12:35:00	-11.44	-78.61	17.28	35.03	516.45	1.89	0	0	0
2013-09-15 12:55:00	-11.47	-78.66	17.06	35.01	508.7	0.38	0	0	0
2013-09-15 14:55:00	-11.49	-78.77	16.66	34.96	469.89	NaN	0	0	0
2013-09-15 15:20:00	-11.53	-78.83	16.66	34.97	462.11	NaN	0	0	0
2013-09-15 15:40:00	-11.57	-78.87	16.7	34.98	465.57	0.81	0	0	0
2013-09-15 16:00:00	-11.61	-78.84	16.72	34.98	468.2	0.75	0	0	0
2013-09-15 16:20:00	-11.65	-78.82	16.78	34.97	466.78	0.63	4	0.4	1
2013-09-15 16:36:00	-11.69	-78.8	16.77	34.97	456.65	0.73	0	0	0
2013-09-17 00:40:00	-12.12	-77.28	14.64	34.84	1021.72	8.86	0	0	0
2013-09-17 01:55:00	-12.16	-77.37	14.81	34.85	967.27	5.41	0	0	0
2013-09-17 02:15:00	-12.19	-77.42	15.07	34.85	915.97	7.52	0	0	0
2013-09-17 02:35:00	-12.22	-77.46	15.24	34.86	866.01	6.36	0	0	0
2013-09-17 04:10:00	-12.23	-77.51	15.24	34.86	816.32	9.16	0	0	0
2013-09-17 04:30:00	-12.25	-77.56	15.32	34.87	810.05	5.31	0	0	0
2013-09-17 04:50:00	-12.28	-77.6	15.4	34.87	802.69	6.57	0	0	0
2013-09-17 05:10:00	-12.31	-77.64	15.48	34.88	813.11	8.36	0	0	0
2013-09-17 05:30:00	-12.35	-77.68	15.54	34.88	813.08	4.98	0	0	0
2013-09-17 05:50:00	-12.39	-77.72	15.69	34.88	796.02	3.33	0	0	0
2013-09-17 06:10:00	-12.42	-77.77	15.71	34.89	773.87	2.97	0	0	0
2013-09-17 07:45:00	-12.42	-77.82	15.64	34.88	738.05	5.46	1	0.1	1
2013-09-17 08:15:00	-12.47	-77.88	15.56	34.88	737.7	3.84	19	1.9	1
2013-09-17 08:35:00	-12.5	-77.92	15.62	34.88	722.57	1.3	14	1.4	1
2013-09-17 09:15:00	-12.56	-78.02	15.74	34.9	704.18	0.71	0	0	0
2013-09-17 11:37:00	-12.63	-78.18	16.19	34.97	583.38	0.75	0	0	0
2013-09-17 11:50:00	-12.65	-78.21	16.21	34.97	575.78	0.74	3	0.3	1
2013-09-17 12:10:00	-12.68	-78.25	16.48	34.97	579.31	0.68	0	0	0
2013-09-17 12:30:00	-12.71	-78.3	16.57	34.98	570.7	0.48	0	0	0
2013-09-17 14:30:00	-12.7	-78.37	16.51	34.98	557.16	0.37	0	0	0
2013-09-17 14:50:00	-12.65	-78.39	16.59	34.98	571.39	0.36	0	0	0
2013-09-17 15:30:00	-12.54	-78.41	16.33	34.95	565.78	0.43	12	1.2	1
2013-09-17 15:50:00	-12.5	-78.39	16.4	34.98	575.26	0.59	0	0	0
2013-09-18 01:00:00	-11.89	-77.36	15.34	34.81	512.24	5.41	18	1.8	1
2013-09-18 01:20:00	-11.87	-77.32	15.2	34.78	640.49	NaN	400	40	1
2013-09-18 01:43:00	-11.84	-77.28	15.1	34.75	875.42	NaN	200	20	1
2013-09-18 02:00:00	-11.82	-77.28	15.1	34.76	1068.71	6.97	0	0	0
2013-09-18 05:54:00	-11.68	-77.49	15.41	34.84	733.59	11.74	10	1	1
2013-09-18 06:10:00	-11.71	-77.53	15.32	34.83	792.88	16.72	300	30	1
2013-09-18 06:36:00	-11.74	-77.6	15.39	34.82	813.52	11.57	0	0	0
2013-09-18 08:15:00	-11.8	-77.7	15.66	34.84	610.71	10.85	0	0	0
2013-09-18 08:30:00	-11.82	-77.74	15.72	34.84	586.43	9.14	0	0	0
2013-09-18 08:50:00	-11.85	-77.79	15.62	34.84	571.67	7.18	0	0	0
2013-09-18 09:09:00	-11.88	-77.83	15.26	34.86	597.47	7.49	0	0	0
2013-09-18 10:22:00	-11.93	-77.91	15.14	34.86	713.19	4.82	0	0	0
2013-09-18 10:45:00	-11.96	-77.97	15.04	34.87	720.46	2.64	0	0	0
2013-09-18 11:05:00	-11.99	-78.02	15.01	34.87	751.54	1.87	0	0	0
2013-09-18 11:25:00	-12.02	-78.07	14.98	34.87	791.07	1.89	0	0	0
2013-09-18 11:45:00	-12.05	-78.12	15.09	34.88	832.21	2.29	0	0	0
2013-09-18 12:05:00	-12.07	-78.17	15.3	34.91	838.8	1.48	12	1.2	1
2013-09-18 14:10:00	-12.16	-78.34	16.03	34.95	701.48	0.75	0	0	0
2013-09-18 14:30:00	-12.19	-78.39	16.02	34.95	692.11	0.67	7	0.7	1
2013-09-18 14:50:00	-12.22	-78.44	16.02	34.95	685.25	0.58	0	0	0
2013-09-18 15:20:00	-12.26	-78.52	16.01	34.94	673.08	0.47	12	1.2	1
2013-09-18 17:30:00	-12.36	-78.67	16.17	34.89	670.25	0.41	0	0	0
2013-09-18 17:50:00	-12.38	-78.73	16.22	34.9	646.05	0.33	0	0	0
2013-09-18 18:05:00	-12.39	-78.77	16.29	34.88	638.76	0.32	8	0.8	1
2013-09-18 18:25:00	-12.37	-78.8	16.39	34.89	617.4	0.35	0	0	0
2013-09-18 19:30:00	-12.28	-78.87	16.83	34.94	549.73	0.35	63	6.3	1
2013-09-18 20:15:00	-12.26	-78.97	17.12	34.99	511.91	0.42	176	17.6	1
2013-09-18 21:35:00	-12.2	-78.92	16.96	34.97	492.39	0.58	0	0	0
2013-09-18 21:55:00	-12.17	-78.87	16.9	34.97	491.19	1.01	25	2.5	1
2013-09-18 22:54:00	-12.09	-78.73	16.61	34.93	511.95	0.59	68	6.8	1
2013-09-18 23:10:00	-12.07	-78.69	16.54	34.9	499.63	0.93	2	0.2	1
2013-09-19 01:35:00	-11.92	-78.47	15.91	34.84	624.69	0.85	0	0	0
2013-09-19 01:55:00	-11.89	-78.42	15.82	34.84	615.39	1.38	2	0.2	1
2013-09-19 02:15:00	-11.86	-78.37	15.93	34.84	599.81	1.41	0	0	0
2013-09-19 02:35:00	-11.83	-78.32	15.86	34.84	603.34	1.35	1	0.1	1
2013-09-19 02:55:00	-11.81	-78.27	15.86	34.85	602.85	1.42	0	0	0
2013-09-19 03:15:00	-11.78	-78.22	15.77	34.85	648.59	2.37	0	0	0
2013-09-19 03:35:00	-11.76	-78.17	15.76	34.85	662.65	4.32	0	0	0
2013-09-19 03:55:00	-11.73	-78.12	15.7	34.84	696.89	4.66	0	0	0

## Sheet: Larvae
Date and Time (MM/DD/YY HH:MM)	Latitude (°)	Longitude (°)	Temperature (°C)	Salinity	pCO2 (μatm)	Chlorophyll a (mg m-3)	Zooplankton Volume (ml m-3 )	Larva Concentration (No. m-3 )	Larva< 5 mm Concentration (No. m-3 )
2013-08-21 03:51:00	-4	-82.19	17.86	34.67	NaN	1.23721	7	0	0
2013-08-22 00:17:00	-4.25	-82.55	16.83	34.91	NaN	1.38863	7.5	0	0
2013-08-22 06:07:00	-4.5	-82.35	16.04	34.99	536.69	2.09865	3.5	2	0
2013-08-22 13:36:00	-4.5	-81.51	16.75	34.91	705.69	0.999173	0.8	8	0
2013-08-22 20:46:00	-4.75	-81.44	16.29	34.98	440.92	2.17706	5.5	0	0
2013-08-23 08:22:00	-5	-82.45	16.74	35	577.96	1.70572	5.5	15	0
2013-08-23 17:11:00	-5	-83.1	17.12	35	554.38	0.735533	3.5	0	0
2013-08-24 06:44:00	-4.99	-81.72	16.43	34.98	573.31	1.24039	10.4	59	1
2013-08-24 11:08:00	-5	-81.43	15.69	34.96	NaN	1.77792	6	4	3
2013-08-25 18:55:00	-5.25	-82.36	17.33	35.05	588.51	0.964314	1	0	0
2013-08-26 04:51:00	-5.49	-82.07	16.75	34.99	617.29	1.03476	4.5	1	1
2013-08-26 07:30:00	-5.5	-81.73	16.45	34.98	666.95	1.13882	4	4	1
2013-08-26 12:02:00	-5.5	-81.25	15.85	34.97	546.15	2.16196	3.5	8	5
2013-08-27 03:23:00	-5.74	-81.88	16.24	34.98	732.07	0.759393	3	3	0
2013-08-27 09:05:00	-5.89	-82.4	16.02	34.97	776.27	0.672459	3.5	0	0
2013-08-27 13:22:00	-6	-82.45	16.21	34.98	759.48	0.531847	0.5	1	NaN
2013-08-27 21:06:00	-6	-81.72	16.47	34.98	665.8	0.769948	1	3	2
2013-08-28 01:10:00	-6	-81.29	15.45	34.96	938.29	1.32999	13	12	0
2013-08-28 05:07:00	-6.14	-81.44	15.4	34.96	857.43	0.928346	2.5	1	1
2013-08-28 08:16:00	-6.31	-81.74	16.08	34.96	845.53	1.09019	3	17	1
2013-08-28 13:32:00	-6.47	-82.02	16.77	34.99	640.51	1.42278	0.6	2	0
2013-08-28 18:58:00	-6.74	-82.5	17.88	35.08	706.65	0.274191	2.5	0	0
2013-08-29 06:19:00	-6.38	-81.36	15.74	34.95	886.4	0.859891	8	1	0
2013-08-29 12:22:00	-6.43	-80.96	15.54	34.95	1070.88	1.4758	0.4	4	4
2013-08-29 22:59:00	-7.14	-82.2	17.03	34.99	767.53	0.679758	7	2	0
2013-08-30 21:16:00	-6.48	-80.51	16.67	34.94	993.31	1.56758	1	15	15
2013-08-31 01:36:00	-6.67	-80.35	15.79	34.94	NaN	1.66686	0.4	30	30
2013-08-31 06:48:00	-7.03	-80.98	16.71	35	621.4	0.629946	5.5	8	1
2013-08-31 12:08:00	-7.39	-81.6	17.01	35	530.16	0.694462	1.2	9	NaN
2013-08-31 16:10:00	-7.62	-81.99	16.97	34.99	569.59	0.640515	3.5	4	2
2013-09-02 12:09:00	-7.38	-80.56	15.98	34.95	666.04	0.880714	1	1	0
2013-09-02 21:09:00	-7.87	-81.47	17.23	34.98	408.37	0.821659	4	5	1
2013-09-03 07:33:00	-7.84	-80.87	17.53	35.03	586.85	0.491466	5	0	0
2013-09-03 15:31:00	-7.29	-79.92	15.67	34.93	1002.15	1.84122	1.4	16	16
2013-09-03 22:20:00	-7.57	-79.9	16.22	34.95	860.92	2.10874	2.5	34	17
2013-09-04 03:53:00	-7.95	-80.55	16.57	34.95	536.34	NaN	2	11	1
2013-09-04 08:11:00	-8.26	-81.09	17.61	35.05	594.46	1.14456	2.5	21	5
2013-09-04 12:45:00	-8.58	-81.14	17.66	35.06	549.44	0.870557	2.8	44	40
2013-09-04 17:23:00	-8.31	-80.69	17.72	35.05	588.91	1.4146	3	17	NaN
2013-09-04 22:03:00	-8.12	-80.37	17.08	34.98	400.68	2.45804	2	57	36
2013-09-05 01:27:00	-7.95	-80.06	16.83	34.97	446.26	1.01649	7	41	4
2013-09-05 05:18:00	-7.78	-79.76	16.58	34.96	478.06	2.10043	13	17	0
2013-09-05 07:36:00	-7.66	-79.55	15.5	34.92	1060.02	2.00537	2	39	39
2013-09-08 02:29:00	-8.24	-79.57	16.62	34.92	476.89	1.46587	2.5	37	28
2013-09-08 05:15:00	-8.08	-79.28	15.69	34.9	846.95	3.29991	1	0	0
2013-09-08 19:28:00	-9.06	-80.46	17.71	34.99	456.77	0.954722	1	51	51
2013-09-09 09:38:00	-8.82	-79.55	17.21	35	535.1	0.613396	4	29	16
2013-09-09 16:59:00	-8.71	-78.84	15.82	34.88	834.84	4.80228	2	24	24
2013-09-09 19:20:00	-8.85	-79.07	17.33	34.92	419.05	2.87701	1	28	28
2013-09-10 01:04:00	-9.19	-79.69	17.05	34.9	351.3	0.769846	3	79	41
2013-09-10 04:49:00	-9.42	-80.13	17.82	35.05	602.55	0.680348	1	21	15
2013-09-11 02:59:00	-9.16	-78.64	14.75	34.9	1092.66	4.84759	1.5	4	1
2013-09-11 06:04:00	-9.29	-78.86	16.74	34.9	422.57	2.52563	1.3	32	29
2013-09-11 09:39:00	-9.46	-79.15	16.76	34.97	673.67	0.679389	2.5	41	30
2013-09-11 12:27:00	-9.62	-79.45	17.62	35.04	609.1	0.311473	2.1	53	48
2013-09-11 18:44:00	-9.84	-79.84	18.1	35.07	505.44	0.351716	1	46	46
2013-09-12 11:48:00	-9.84	-78.82	17.61	35.05	616.09	1.29259	1	38	31
2013-09-12 23:35:00	-10.07	-78.73	17.73	35.05	555.58	0.562131	NaN	0	0
2013-09-13 02:21:00	-9.92	-78.45	16.25	34.88	713.13	1.76799	1	14	14
2013-09-13 08:47:00	-10.27	-78.56	17.37	35.04	632.17	1.01992	1.5	30	27
2013-09-13 16:36:00	-10.78	-78.98	17.65	34.99	407.89	0.433163	1.5	6	5
2013-09-13 19:55:00	-10.61	-78.65	18.1	35.06	540.51	1.26846	0.55	10	10
2013-09-13 22:54:00	-10.41	-78.3	16.26	34.9	598.12	3.06344	0.2	8	0
2013-09-14 11:26:00	-11.07	-78.98	17.18	34.98	418.85	0.800066	1	15	3
2013-09-15 10:04:00	-11.25	-78.26	17.21	35.04	548.82	5.61527	3	5	5
2013-09-15 13:26:00	-11.49	-78.71	16.79	34.95	477.17	1.28458	1.2	13	11
2013-09-16 23:48:00	-12.13	-77.27	14.59	34.84	936.59	2.44848	1	4	0
2013-09-17 03:01:00	-12.24	-77.49	15.32	34.86	827.72	5.75132	8	15	8
2013-09-17 06:16:00	-12.42	-77.78	15.67	34.89	759.92	4.89813	0.6	0	0
2013-09-17 09:46:00	-12.6	-78.07	15.98	34.9	697.19	0.791268	1	0	0
2013-09-17 12:54:00	-12.74	-78.35	16.64	34.98	570.26	0.443714	2	5	4
2013-09-18 13:05:00	-12.14	-78.29	15.42	34.95	736.09	1.22901	1.2	23	11
2013-09-18 20:10:00	-12.26	-78.96	17.11	34.99	505.71	0.487137	1.2	0	0
2013-09-19 01:31:00	-11.93	-78.48	16.29	34.88	620.11	1.08496	3.6	10	4
